# Supplementary material for: Efficient Targeted Next Generation Sequencing-Based Workflow for Differential Diagnosis of Alport-Related Disorders
Source: PLoS One. 2016 Mar 2;11(3):e0149241. doi: 10.1371/journal.pone.0149241 (PMC4775026; doi:10.1371/journal.pone.0149241)
Supplement: S1 File — (ZIP) [file pone.0149241.s001.zip]

Archive with 7 entries (7 files):
- IAD31853_384WellPlateDataSheet.csv
- IAD31853_Designed.bed
- IAD31853_Submitted.bed
- IAD31853_Missed.bed
- IAD31853_coverage_summary.csv
- IAD31853_coverage_details.csv
- plan.json
