# Supplementary material for: Efficient Targeted Next Generation Sequencing-Based Workflow for Differential Diagnosis of Alport-Related Disorders
Source: PLoS One. 2016 Mar 2;11(3):e0149241. doi: 10.1371/journal.pone.0149241 (PMC4775026; doi:10.1371/journal.pone.0149241)
Supplement: S1 File — (ZIP) [file pone.0149241.s001.zip › IAD31853_384WellPlateDataSheet.csv]

# AmpliSeq_Version=1.2.7
# Total_Amplicons=197
# Num_Pools=2
# Pool1=99_amplicons
# Pool2=98_amplicons
# * primer sequences are manufactured specifically for use with the Ion AmpliSeq Kits and contain proprietary modifications.
384Well_PlateID	384Well_Row	384Well_Col	Amplicon_ID	Ion_AmpliSeq_Fwd_Primer*	Ion_AmpliSeq_Rev_Primer*	LineItem_Type	Gene_Symbol	Genome_Version	Chr	Amplicon_Start	Insert_Start	Insert_Stop	Amplicon_Stop
IAD31853_Pool1_A	A	1	AMPL553601390	GCTGCCTTCGTCGCTTTAGT	GGTAAAAGTCACAGCTAAATCAATGCC	GENE	COL4A5	hg19	chrX	107935990	107936010	107936159	107936186
IAD31853_Pool1_A	A	2	AMPL1958519328	CGCTCTCCAGGAAAATAATTTAAAGTCA	CTTTAATCACACTTACTGGACCACGA	GENE	COL4A3	hg19	chr2	228122152	228122180	228122350	228122376
IAD31853_Pool1_A	A	3	AMPL553607930	GATATCCTCACTTTTCCAGGAATGAAGG	AGCATCAGTCCCATCCTTTGAATTAA	GENE	COL4A5	hg19	chrX	107840664	107840692	107840861	107840887
IAD31853_Pool1_A	A	4	AMPL1965145213	TGTCAGCAGCTTAAAGAAAACAACTACT	GAATGGTTGGACTGCCAGGA	GENE	COL4A4	hg19	chr2	227967674	227967702	227967874	227967894
IAD31853_Pool1_A	A	5	AMPL553613988	CCCTCAATAGTTTTCTGGTTGACATCT	CCTCTCACATACGTCTGGCA	GENE	COL4A5	hg19	chrX	107864939	107864966	107865140	107865160
IAD31853_Pool1_A	A	6	AMPL1965603479	GCCTGGACCTCCTGGAC	TGATCTCTGCGGTCAAATGTTATTGTAT	GENE	COL4A3	hg19	chr2	228118869	228118886	228119064	228119092
IAD31853_Pool1_A	A	7	AMPL553652567	TGTGTTAGGATCTCTTGGTTTCCCT	AGGAAGAGTCAAGGAATCAAACAAAGT	GENE	COL4A5	hg19	chrX	107840220	107840245	107840415	107840442
IAD31853_Pool1_A	A	8	Blank	.	.
IAD31853_Pool1_A	A	9	AMPL553657407	TTGCCCTAATGTATGTGAATAGCTAACC	GAAACCGTGAAAGCCTGGTTC	GENE	COL4A5	hg19	chrX	107911462	107911490	107911613	107911634
IAD31853_Pool1_A	A	10	Blank	.	.
IAD31853_Pool1_A	A	11	AMPL553664187	GTTAGAATTGCAGTTCTGTGTTGGAA	GGTTTACCAGAAAGTCCTGGAAGTC	GENE	COL4A5	hg19	chrX	107910199	107910225	107910395	107910420
IAD31853_Pool1_A	A	12	Blank	.	.
IAD31853_Pool1_A	A	13	AMPL553704297	GCTCCTAGCTAGCTCTAGTGCTT	GTTTCACAATGGTTCATGGGATACTG	GENE	COL4A5	hg19	chrX	107823681	107823704	107823868	107823894
IAD31853_Pool1_A	A	14	Blank	.	.
IAD31853_Pool1_A	A	15	AMPL553718863	GTCTCCTAGATCTGTCCAGATGTGA	GGTCTCTCAGACTCAAAGACTTTCC	GENE	COL4A5	hg19	chrX	107929193	107929218	107929390	107929415
IAD31853_Pool1_A	A	16	Blank	.	.
IAD31853_Pool1_A	A	17	AMPL553720136	AATCTGGCATGTTTCAAAATGGCTT	CTGCTTCTTTTGTTAATTCCTGTGTTCA	GENE	COL4A5	hg19	chrX	107814526	107814551	107814722	107814750
IAD31853_Pool1_A	A	18	Blank	.	.
IAD31853_Pool1_A	A	19	AMPL553729793	ACACTATACTGAAATGTCGTCATTTGCT	ACACCCACATTCTTCTCTCATCAGATAT	GENE	COL4A5	hg19	chrX	107920689	107920717	107920880	107920908
IAD31853_Pool1_A	A	20	Blank	.	.
IAD31853_Pool1_A	A	21	AMPL553759217	CACTCTTAGGTCTGTTATCTACAGGGT	GATCCCTGGACTGCCTCTTTC	GENE	COL4A5	hg19	chrX	107863376	107863403	107863559	107863580
IAD31853_Pool1_A	A	22	Blank	.	.
IAD31853_Pool1_A	A	23	AMPL553782479	ATGGGAGTTTTTGTTGTGTTTTGTCAT	GCAAGTTGAGATGCAGTGACAG	GENE	COL4A5	hg19	chrX	107849932	107849959	107850131	107850153
IAD31853_Pool1_A	A	24	Blank	.	.
IAD31853_Pool1_A	B	1	Blank	.	.
IAD31853_Pool1_A	B	2	Blank	.	.
IAD31853_Pool1_A	B	3	Blank	.	.
IAD31853_Pool1_A	B	4	Blank	.	.
IAD31853_Pool1_A	B	5	Blank	.	.
IAD31853_Pool1_A	B	6	Blank	.	.
IAD31853_Pool1_A	B	7	Blank	.	.
IAD31853_Pool1_A	B	8	Blank	.	.
IAD31853_Pool1_A	B	9	Blank	.	.
IAD31853_Pool1_A	B	10	Blank	.	.
IAD31853_Pool1_A	B	11	Blank	.	.
IAD31853_Pool1_A	B	12	Blank	.	.
IAD31853_Pool1_A	B	13	Blank	.	.
IAD31853_Pool1_A	B	14	Blank	.	.
IAD31853_Pool1_A	B	15	Blank	.	.
IAD31853_Pool1_A	B	16	Blank	.	.
IAD31853_Pool1_A	B	17	Blank	.	.
IAD31853_Pool1_A	B	18	Blank	.	.
IAD31853_Pool1_A	B	19	Blank	.	.
IAD31853_Pool1_A	B	20	Blank	.	.
IAD31853_Pool1_A	B	21	Blank	.	.
IAD31853_Pool1_A	B	22	Blank	.	.
IAD31853_Pool1_A	B	23	Blank	.	.
IAD31853_Pool1_A	B	24	Blank	.	.
IAD31853_Pool1_A	C	1	AMPL553786485	CAATTGCATTGAACAGGGCCAA	GGAGTATGCGATTAAGGCACAAAA	GENE	COL4A5	hg19	chrX	107827698	107827720	107827808	107827832
IAD31853_Pool1_A	C	2	Blank	.	.
IAD31853_Pool1_A	C	3	AMPL553796588	CTAGCTCTCTCCATATAAACCCTCAAGA	GTGAAAGAGCGGTGATGGG	GENE	COL4A5	hg19	chrX	107683257	107683285	107683462	107683481
IAD31853_Pool1_A	C	4	Blank	.	.
IAD31853_Pool1_A	C	5	AMPL553809615	TGTAGCTCTTAAAGCAATGCAGTTTTTC	GCTGAACATGATTTGACTTTCCCAA	GENE	COL4A5	hg19	chrX	107908678	107908706	107908875	107908900
IAD31853_Pool1_A	C	6	Blank	.	.
IAD31853_Pool1_A	C	7	AMPL553820212	CTATCCATTCCCATGAAACCAGACA	ATTGAACCACCTTTCATTAATGGGACT	GENE	COL4A5	hg19	chrX	107868861	107868886	107869052	107869079
IAD31853_Pool1_A	C	8	Blank	.	.
IAD31853_Pool1_A	C	9	AMPL553851990	GCCCTGATGGCTTCTTTCTTTGAA	TGCTAAACTTCTAACCTACTCTGCCT	GENE	COL4A5	hg19	chrX	107845057	107845081	107845238	107845264
IAD31853_Pool1_A	C	10	Blank	.	.
IAD31853_Pool1_A	C	11	AMPL553853675	GGCCTGTTCCTTCACTAGATTTGA	CGATGAAGGGAGCTGAACGAAA	GENE	COL4A5	hg19	chrX	107938383	107938407	107938562	107938584
IAD31853_Pool1_A	C	12	Blank	.	.
IAD31853_Pool1_A	C	13	AMPL553856069	CCTGGCCCTACAGGAGAAAAA	GTGCCTTTGTTGGTGAATTCTGT	GENE	COL4A5	hg19	chrX	107865938	107865959	107866139	107866162
IAD31853_Pool1_A	C	14	Blank	.	.
IAD31853_Pool1_A	C	15	AMPL553860868	ACCAGAAAATGTGGATCTGATTGTCTT	CAATGAGACACTGCATCCTAGGAATTT	GENE	COL4A5	hg19	chrX	107939484	107939511	107939658	107939685
IAD31853_Pool1_A	C	16	Blank	.	.
IAD31853_Pool1_A	C	17	AMPL553875420	GGGTAAAGGTTGTAGCCCTGTT	TCTGGCTGAAAGACAGAATGAAAACTT	GENE	COL4A5	hg19	chrX	107924058	107924080	107924244	107924271
IAD31853_Pool1_A	C	18	Blank	.	.
IAD31853_Pool1_A	C	19	AMPL553908646	CACCAGGACTTCCAGGACCTA	AAAAAGAGAAAGCTGAGGGCTGA	GENE	COL4A5	hg19	chrX	107821195	107821216	107821375	107821398
IAD31853_Pool1_A	C	20	Blank	.	.
IAD31853_Pool1_A	C	21	AMPL553934391	GGAACCTCCTCTGTTGCACAT	AGAACCCAACAGGATTTCTGAAACAA	GENE	COL4A5	hg19	chrX	107930774	107930795	107930966	107930992
IAD31853_Pool1_A	C	22	Blank	.	.
IAD31853_Pool1_A	C	23	AMPL553939547	TCATTTTTCTGGTTTTGCTGGTTTTCAT	AGGTTGAGGGATTGTTGTAATCTTCTG	GENE	COL4A5	hg19	chrX	107816731	107816759	107816927	107816954
IAD31853_Pool1_A	C	24	Blank	.	.
IAD31853_Pool1_A	D	1	Blank	.	.
IAD31853_Pool1_A	D	2	Blank	.	.
IAD31853_Pool1_A	D	3	Blank	.	.
IAD31853_Pool1_A	D	4	Blank	.	.
IAD31853_Pool1_A	D	5	Blank	.	.
IAD31853_Pool1_A	D	6	Blank	.	.
IAD31853_Pool1_A	D	7	Blank	.	.
IAD31853_Pool1_A	D	8	Blank	.	.
IAD31853_Pool1_A	D	9	Blank	.	.
IAD31853_Pool1_A	D	10	Blank	.	.
IAD31853_Pool1_A	D	11	Blank	.	.
IAD31853_Pool1_A	D	12	Blank	.	.
IAD31853_Pool1_A	D	13	Blank	.	.
IAD31853_Pool1_A	D	14	Blank	.	.
IAD31853_Pool1_A	D	15	Blank	.	.
IAD31853_Pool1_A	D	16	Blank	.	.
IAD31853_Pool1_A	D	17	Blank	.	.
IAD31853_Pool1_A	D	18	Blank	.	.
IAD31853_Pool1_A	D	19	Blank	.	.
IAD31853_Pool1_A	D	20	Blank	.	.
IAD31853_Pool1_A	D	21	Blank	.	.
IAD31853_Pool1_A	D	22	Blank	.	.
IAD31853_Pool1_A	D	23	Blank	.	.
IAD31853_Pool1_A	D	24	Blank	.	.
IAD31853_Pool1_A	E	1	AMPL553956836	CTTTTTCTGGCTTGTCAGGCTTTC	TTTGGAGATCAAACCTTTCACTCCTT	GENE	COL4A5	hg19	chrX	107834706	107834730	107834862	107834888
IAD31853_Pool1_A	E	2	Blank	.	.
IAD31853_Pool1_A	E	3	AMPL553961448	TTTCCCTCTTTCTCTTCCTTATAGGCT	ACTTAAGTACTGAGATAGAAGCTCTGTT	GENE	COL4A5	hg19	chrX	107782952	107782979	107783109	107783137
IAD31853_Pool1_A	E	4	Blank	.	.
IAD31853_Pool1_A	E	5	AMPL553969159	TCCAAGCCAGGAATAAAGCTTGTT	CATACTGCTTCTCTGCCACCTT	GENE	COL4A5	hg19	chrX	107824117	107824141	107824318	107824340
IAD31853_Pool1_A	E	6	Blank	.	.
IAD31853_Pool1_A	E	7	AMPL554009341	GCCCAGTAGGTGAAAAAGGCAT	GGAAGCCATGAGTAGCCAAAACATAATA	GENE	COL4A5	hg19	chrX	107842038	107842060	107842149	107842177
IAD31853_Pool1_A	E	8	Blank	.	.
IAD31853_Pool1_A	E	9	AMPL762033068	GGATCCCCTTTTTCTCCAGCAT	CCTCTGCTGATAAGAGCTTGAATATCTT	GENE	COL4A4	hg19	chr2	227945169	227945191	227945282	227945310
IAD31853_Pool1_A	E	10	Blank	.	.
IAD31853_Pool1_A	E	11	AMPL762079545	ATCCTTGCTACAGACTCTGTCAAC	GCAGACCAGGTTTGGCTTTGA	GENE	COL4A3	hg19	chr2	228115933	228115957	228116135	228116156
IAD31853_Pool1_A	E	12	Blank	.	.
IAD31853_Pool1_A	E	13	AMPL762127137	ACCGTTTCAGTCACTGTTGTAATCAT	GAAATCCAAACCTCAGGAGAAAATGTG	GENE	COL4A3	hg19	chr2	228159132	228159158	228159329	228159356
IAD31853_Pool1_A	E	14	Blank	.	.
IAD31853_Pool1_A	E	15	AMPL762210632	ACAACTCTAAGGTTTACAGTGTCAGAGA	CAGGTGTCATGGTTGCTTTCAC	GENE	COL4A4	hg19	chr2	227876845	227876873	227877039	227877061
IAD31853_Pool1_A	E	16	Blank	.	.
IAD31853_Pool1_A	E	17	AMPL762235839	AGAAGGGCAAAGCATGCTACA	AGGCACTATAACAGGGACAAGAAAAG	GENE	COL4A4	hg19	chr2	227896837	227896858	227897028	227897054
IAD31853_Pool1_A	E	18	Blank	.	.
IAD31853_Pool1_A	E	19	AMPL762261332	CTGACCGAATGAGTGAATGGAGT	CGTGGCTGCAGTGTAGAGTAAG	GENE	COL4A4	hg19	chr2	227887121	227887144	227887314	227887336
IAD31853_Pool1_A	E	20	Blank	.	.
IAD31853_Pool1_A	E	21	AMPL762279252	GTAGTGCTGGTGAGTCTTTCATGT	AGAATTGCACCCCCATTTCTTTTTAATC	GENE	COL4A4	hg19	chr2	227985680	227985704	227985875	227985903
IAD31853_Pool1_A	E	22	Blank	.	.
IAD31853_Pool1_A	E	23	AMPL762293106	GCTTTCTTAGTGGCACTGCAAA	CTGGTATTCCTGGGAGACCTGA	GENE	COL4A4	hg19	chr2	227958770	227958792	227958923	227958945
IAD31853_Pool1_A	E	24	Blank	.	.
IAD31853_Pool1_A	F	1	Blank	.	.
IAD31853_Pool1_A	F	2	Blank	.	.
IAD31853_Pool1_A	F	3	Blank	.	.
IAD31853_Pool1_A	F	4	Blank	.	.
IAD31853_Pool1_A	F	5	Blank	.	.
IAD31853_Pool1_A	F	6	Blank	.	.
IAD31853_Pool1_A	F	7	Blank	.	.
IAD31853_Pool1_A	F	8	Blank	.	.
IAD31853_Pool1_A	F	9	Blank	.	.
IAD31853_Pool1_A	F	10	Blank	.	.
IAD31853_Pool1_A	F	11	Blank	.	.
IAD31853_Pool1_A	F	12	Blank	.	.
IAD31853_Pool1_A	F	13	Blank	.	.
IAD31853_Pool1_A	F	14	Blank	.	.
IAD31853_Pool1_A	F	15	Blank	.	.
IAD31853_Pool1_A	F	16	Blank	.	.
IAD31853_Pool1_A	F	17	Blank	.	.
IAD31853_Pool1_A	F	18	Blank	.	.
IAD31853_Pool1_A	F	19	Blank	.	.
IAD31853_Pool1_A	F	20	Blank	.	.
IAD31853_Pool1_A	F	21	Blank	.	.
IAD31853_Pool1_A	F	22	Blank	.	.
IAD31853_Pool1_A	F	23	Blank	.	.
IAD31853_Pool1_A	F	24	Blank	.	.
IAD31853_Pool1_A	G	1	AMPL762301838	TGCACGCAACAGTACAACTTCT	GGTGAAAAATGATGCACTGAGCTG	GENE	COL4A4	hg19	chr2	227966494	227966516	227966678	227966702
IAD31853_Pool1_A	G	2	Blank	.	.
IAD31853_Pool1_A	G	3	AMPL762338916	GTGTGCCAGGTCTGCCTTTAT	GGATAGGCAACATCCTTACTTCCA	GENE	COL4A4	hg19	chr2	227924882	227924903	227925072	227925096
IAD31853_Pool1_A	G	4	Blank	.	.
IAD31853_Pool1_A	G	5	AMPL762342933	GCTGGTTGAGAGATAAGAGAGTTACTG	ACCCACCCTCTCTTCTGTGATA	GENE	COL4A3	hg19	chr2	228144424	228144451	228144624	228144646
IAD31853_Pool1_A	G	6	Blank	.	.
IAD31853_Pool1_A	G	7	AMPL762388520	GTTTCTAACTTCAGGATTCGCAGGA	AACCCAGTAAGCCTAGAAACAACTTTT	GENE	COL4A3	hg19	chr2	228153852	228153877	228154025	228154052
IAD31853_Pool1_A	G	8	Blank	.	.
IAD31853_Pool1_A	G	9	AMPL762466549	CCTGAATACCTTTAACGGCACCTAA	GGAAGAGGATACAGAAATGTCTTCTTGT	GENE	COL4A4	hg19	chr2	227979343	227979368	227979527	227979555
IAD31853_Pool1_A	G	10	Blank	.	.
IAD31853_Pool1_A	G	11	AMPL762472019	GCCTGAGAGCCTGAGGGT	CGTGGAGGAGGGATGGAAGT	GENE	COL4A3	hg19	chr2	228029389	228029407	228029561	228029581
IAD31853_Pool1_A	G	12	Blank	.	.
IAD31853_Pool1_A	G	13	AMPL762490266	CATTCATACCTTTCTGGCCATCTTTTC	GCCAGTATACACATTCGTCTTTGACTAA	GENE	COL4A4	hg19	chr2	227895150	227895177	227895345	227895373
IAD31853_Pool1_A	G	14	Blank	.	.
IAD31853_Pool1_A	G	15	AMPL762503525	CTTTGCTGCTCTAAAGATTTTTCTCTGA	AAATGTGTACATTAGGACAGGGAAGAAG	GENE	COL4A3	hg19	chr2	228159848	228159876	228160042	228160070
IAD31853_Pool1_A	G	16	Blank	.	.
IAD31853_Pool1_A	G	17	AMPL762532134	CATTGCAAGGTTGGAAGCGA	GGCCATATGGAGTAGACCACTGT	GENE	COL4A3	hg19	chr2	228111308	228111328	228111501	228111524
IAD31853_Pool1_A	G	18	Blank	.	.
IAD31853_Pool1_A	G	19	AMPL762552477	GGCTTCCAATACAAAGATGAGAGAGAT	GCCCATCAACTCCTGGGATTC	GENE	COL4A3	hg19	chr2	228131020	228131047	228131198	228131219
IAD31853_Pool1_A	G	20	Blank	.	.
IAD31853_Pool1_A	G	21	AMPL762578329	TGGAAATACTGGGCCAGACTCT	GGTTTAATGCCAGGCAACATGA	GENE	COL4A4	hg19	chr2	227964249	227964271	227964451	227964473
IAD31853_Pool1_A	G	22	Blank	.	.
IAD31853_Pool1_A	G	23	AMPL762601645	CTGTATGTAGGTTGGAAGCTCACC	TCTCATTCCAGTGCCCTCATTTTTAT	GENE	COL4A4	hg19	chr2	227892595	227892619	227892743	227892769
IAD31853_Pool1_A	G	24	Blank	.	.
IAD31853_Pool1_A	H	1	Blank	.	.
IAD31853_Pool1_A	H	2	Blank	.	.
IAD31853_Pool1_A	H	3	Blank	.	.
IAD31853_Pool1_A	H	4	Blank	.	.
IAD31853_Pool1_A	H	5	Blank	.	.
IAD31853_Pool1_A	H	6	Blank	.	.
IAD31853_Pool1_A	H	7	Blank	.	.
IAD31853_Pool1_A	H	8	Blank	.	.
IAD31853_Pool1_A	H	9	Blank	.	.
IAD31853_Pool1_A	H	10	Blank	.	.
IAD31853_Pool1_A	H	11	Blank	.	.
IAD31853_Pool1_A	H	12	Blank	.	.
IAD31853_Pool1_A	H	13	Blank	.	.
IAD31853_Pool1_A	H	14	Blank	.	.
IAD31853_Pool1_A	H	15	Blank	.	.
IAD31853_Pool1_A	H	16	Blank	.	.
IAD31853_Pool1_A	H	17	Blank	.	.
IAD31853_Pool1_A	H	18	Blank	.	.
IAD31853_Pool1_A	H	19	Blank	.	.
IAD31853_Pool1_A	H	20	Blank	.	.
IAD31853_Pool1_A	H	21	Blank	.	.
IAD31853_Pool1_A	H	22	Blank	.	.
IAD31853_Pool1_A	H	23	Blank	.	.
IAD31853_Pool1_A	H	24	Blank	.	.
IAD31853_Pool1_A	I	1	AMPL762627908	GGTGCTGATGATGATGCAGGAA	TGGCCGCTATGGAGAAACAG	GENE	COL4A4	hg19	chr2	227963347	227963369	227963469	227963489
IAD31853_Pool1_A	I	2	Blank	.	.
IAD31853_Pool1_A	I	3	AMPL762639010	TGAAATGTAACCAGCACCCCAAA	GGAGTGCCAGGGATAAAAGGAC	GENE	COL4A4	hg19	chr2	227923968	227923991	227924153	227924175
IAD31853_Pool1_A	I	4	Blank	.	.
IAD31853_Pool1_A	I	5	AMPL762682798	ACCCCTTTTCACCTCCAAAACC	GGTGGCAAAACAACATTACTGTTAAACT	GENE	COL4A4	hg19	chr2	227924292	227924314	227924464	227924492
IAD31853_Pool1_A	I	6	Blank	.	.
IAD31853_Pool1_A	I	7	AMPL762868045	TGTTATGTACCTCTCCATTGTGCAA	GCCTCGTTCCCCTTTACTTCC	GENE	COL4A3	hg19	chr2	228128373	228128398	228128545	228128566
IAD31853_Pool1_A	I	8	Blank	.	.
IAD31853_Pool1_A	I	9	AMPL762884684	CGATTCAAACACATTCCTGTTGTCA	AACAGGACTGGAAAGAAAACTAACCAA	GENE	COL4A3	hg19	chr2	228137637	228137662	228137834	228137861
IAD31853_Pool1_A	I	10	Blank	.	.
IAD31853_Pool1_A	I	11	AMPL762916745	ACCTTTCTGACCCTTCAAGCC	AGTGGTTGGTAATTGACTCATGACATAA	GENE	COL4A4	hg19	chr2	227942608	227942629	227942802	227942830
IAD31853_Pool1_A	I	12	Blank	.	.
IAD31853_Pool1_A	I	13	AMPL762948660	GGCTTTTCATGCCTGAGGTCAA	AAATCCTTCTTCAGCTAGTAGGACTGA	GENE	COL4A3	hg19	chr2	228120630	228120652	228120824	228120851
IAD31853_Pool1_A	I	14	Blank	.	.
IAD31853_Pool1_A	I	15	AMPL763030714	GATAAGAGGAAAGCCATCATTCTGACA	GGGTAACAAAAGAAGGCACATTCT	GENE	COL4A4	hg19	chr2	227973456	227973483	227973633	227973657
IAD31853_Pool1_A	I	16	Blank	.	.
IAD31853_Pool1_A	I	17	AMPL763058734	GTTCTTTCTGAGGACTCAATGTAGCTT	CAGTGTATTGACCCTTTTGTGCTTG	GENE	COL4A3	hg19	chr2	228131651	228131678	228131834	228131859
IAD31853_Pool1_A	I	18	Blank	.	.
IAD31853_Pool1_A	I	19	AMPL763143872	CTTTGCTGGGATTAAAACGTGGA	ACTGCAGTTAGATGAGTCCAGATAATTT	GENE	COL4A4	hg19	chr2	227976317	227976340	227976509	227976537
IAD31853_Pool1_A	I	20	Blank	.	.
IAD31853_Pool1_A	I	21	AMPL763154946	AAAAACAATGTGCAAAAGGGATAGGAC	GGAGGCCCAGGAAATCCAATT	GENE	COL4A3	hg19	chr2	228142052	228142079	228142237	228142258
IAD31853_Pool1_A	I	22	Blank	.	.
IAD31853_Pool1_A	I	23	AMPL763216533	CTGTACAACACGTGCTGCTTT	GCTTCCTGCTATTTAGAAAGACACTCT	GENE	COL4A3	hg19	chr2	228148442	228148463	228148581	228148608
IAD31853_Pool1_A	I	24	Blank	.	.
IAD31853_Pool1_A	J	1	Blank	.	.
IAD31853_Pool1_A	J	2	Blank	.	.
IAD31853_Pool1_A	J	3	Blank	.	.
IAD31853_Pool1_A	J	4	Blank	.	.
IAD31853_Pool1_A	J	5	Blank	.	.
IAD31853_Pool1_A	J	6	Blank	.	.
IAD31853_Pool1_A	J	7	Blank	.	.
IAD31853_Pool1_A	J	8	Blank	.	.
IAD31853_Pool1_A	J	9	Blank	.	.
IAD31853_Pool1_A	J	10	Blank	.	.
IAD31853_Pool1_A	J	11	Blank	.	.
IAD31853_Pool1_A	J	12	Blank	.	.
IAD31853_Pool1_A	J	13	Blank	.	.
IAD31853_Pool1_A	J	14	Blank	.	.
IAD31853_Pool1_A	J	15	Blank	.	.
IAD31853_Pool1_A	J	16	Blank	.	.
IAD31853_Pool1_A	J	17	Blank	.	.
IAD31853_Pool1_A	J	18	Blank	.	.
IAD31853_Pool1_A	J	19	Blank	.	.
IAD31853_Pool1_A	J	20	Blank	.	.
IAD31853_Pool1_A	J	21	Blank	.	.
IAD31853_Pool1_A	J	22	Blank	.	.
IAD31853_Pool1_A	J	23	Blank	.	.
IAD31853_Pool1_A	J	24	Blank	.	.
IAD31853_Pool1_A	K	1	AMPL763246899	TCATTTCTCTGAGTACATAACTTGAAAAGCA	CGCCTTTTGCATCAAGTTCTATATCTTC	GENE	COL4A3	hg19	chr2	228113032	228113063	228113176	228113204
IAD31853_Pool1_A	K	2	Blank	.	.
IAD31853_Pool1_A	K	3	AMPL763310933	CCTGATGCAGTTGCAATTCTGAA	ACCTGGCTCTCCCTTATCTCC	GENE	COL4A3	hg19	chr2	228155339	228155362	228155542	228155563
IAD31853_Pool1_A	K	4	Blank	.	.
IAD31853_Pool1_A	K	5	AMPL763311029	GTCAATCATCAACCTGAAGAACTAGGA	ACATAAGAAGAAGATGATGGCCTCAC	GENE	COL4A3	hg19	chr2	228168500	228168527	228168696	228168722
IAD31853_Pool1_A	K	6	Blank	.	.
IAD31853_Pool1_A	K	7	AMPL763380772	ACTGGAAAGATGACTGGTAAGAGGT	ACAAATCTGCCATTGATCCTCTGT	GENE	COL4A4	hg19	chr2	227953338	227953363	227953536	227953560
IAD31853_Pool1_A	K	8	Blank	.	.
IAD31853_Pool1_A	K	9	AMPL763432233	TTGATGCTGTTGTTTATTTTCTCACTCC	GGTCACAAGGACTTCATCCTAGAC	GENE	COL4A3	hg19	chr2	228118230	228118258	228118394	228118418
IAD31853_Pool1_A	K	10	Blank	.	.
IAD31853_Pool1_A	K	11	AMPL763433392	GCCAGCCCATTTCTAGAATGTCAT	TGCAATTGAGTCATCAGATTAAGCTTGA	GENE	COL4A3	hg19	chr2	228175564	228175588	228175678	228175706
IAD31853_Pool1_A	K	12	Blank	.	.
IAD31853_Pool1_A	K	13	AMPL763435430	AGTTGTGGACCAAAGAGTGTGTT	AGGCTGAAGTGTTTCACCTTTTTCT	GENE	COL4A3	hg19	chr2	228135354	228135377	228135523	228135548
IAD31853_Pool1_A	K	14	Blank	.	.
IAD31853_Pool1_A	K	15	AMPL763457996	AAACACCATCAATTTGCCCTCATTG	CATTTATTATCTGGCCATCTGCAAAACT	GENE	COL4A4	hg19	chr2	227906798	227906823	227906987	227907015
IAD31853_Pool1_A	K	16	Blank	.	.
IAD31853_Pool1_A	K	17	AMPL763459827	TCATTCATTTATTCGTACACAGGCAGA	CCATTTCACCTTGATGACCTGGAAT	GENE	COL4A3	hg19	chr2	228147059	228147086	228147169	228147194
IAD31853_Pool1_A	K	18	Blank	.	.
IAD31853_Pool1_A	K	19	AMPL763489191	TGGTTATTGGTGTGTTTATTGTGGGA	GGGTAGGCAGGAAGAGGGTTA	GENE	COL4A3	hg19	chr2	228104788	228104814	228104987	228105008
IAD31853_Pool1_A	K	20	Blank	.	.
IAD31853_Pool1_A	K	21	AMPL763512089	CTGCCACAGATCCATGTCAAAAA	ACAATACATGGGTGAAAACCTTCAAAAC	GENE	COL4A4	hg19	chr2	227968616	227968639	227968812	227968840
IAD31853_Pool1_A	K	22	Blank	.	.
IAD31853_Pool1_A	K	23	AMPL763574239	CTGGAACTCCAGGAAATGAAGGG	CTTCATGCCTAGAACACCTTCACA	GENE	COL4A3	hg19	chr2	228145268	228145291	228145369	228145393
IAD31853_Pool1_A	K	24	Blank	.	.
IAD31853_Pool1_A	L	1	Blank	.	.
IAD31853_Pool1_A	L	2	Blank	.	.
IAD31853_Pool1_A	L	3	Blank	.	.
IAD31853_Pool1_A	L	4	Blank	.	.
IAD31853_Pool1_A	L	5	Blank	.	.
IAD31853_Pool1_A	L	6	Blank	.	.
IAD31853_Pool1_A	L	7	Blank	.	.
IAD31853_Pool1_A	L	8	Blank	.	.
IAD31853_Pool1_A	L	9	Blank	.	.
IAD31853_Pool1_A	L	10	Blank	.	.
IAD31853_Pool1_A	L	11	Blank	.	.
IAD31853_Pool1_A	L	12	Blank	.	.
IAD31853_Pool1_A	L	13	Blank	.	.
IAD31853_Pool1_A	L	14	Blank	.	.
IAD31853_Pool1_A	L	15	Blank	.	.
IAD31853_Pool1_A	L	16	Blank	.	.
IAD31853_Pool1_A	L	17	Blank	.	.
IAD31853_Pool1_A	L	18	Blank	.	.
IAD31853_Pool1_A	L	19	Blank	.	.
IAD31853_Pool1_A	L	20	Blank	.	.
IAD31853_Pool1_A	L	21	Blank	.	.
IAD31853_Pool1_A	L	22	Blank	.	.
IAD31853_Pool1_A	L	23	Blank	.	.
IAD31853_Pool1_A	L	24	Blank	.	.
IAD31853_Pool1_A	M	1	AMPL763608571	GCTTCTCTCTAGTAACGATGCTGAA	GCCAGTAATGGGAGCCATGT	GENE	COL4A3	hg19	chr2	228173542	228173567	228173746	228173766
IAD31853_Pool1_A	M	2	Blank	.	.
IAD31853_Pool1_A	M	3	AMPL763612481	GGAAAGTTGCCTAACAAATGTGATCT	ATGTTCCTGTTCATTTTGTTCTTGCAT	GENE	COL4A4	hg19	chr2	227916946	227916972	227917143	227917170
IAD31853_Pool1_A	M	4	Blank	.	.
IAD31853_Pool1_A	M	5	AMPL763616822	GCCAGCTAGAAGTAATTGTTCTGCTT	CGTTACTGTCACCTGTATGAGACC	GENE	COL4A4	hg19	chr2	227912114	227912140	227912312	227912336
IAD31853_Pool1_A	M	6	Blank	.	.
IAD31853_Pool1_A	M	7	AMPL763624895	TTTTTGCCACCCCCTCCTTT	ACATTTTCTTGCACGACTGTTTTAACAT	GENE	COL4A3	hg19	chr2	228109632	228109652	228109770	228109798
IAD31853_Pool1_A	M	8	Blank	.	.
IAD31853_Pool1_A	M	9	AMPL763625361	GCTGAATTCTTACCACATATCCTGCTTA	GCTCCCTCAGGTCCAGCA	GENE	COL4A3	hg19	chr2	228157844	228157872	228157983	228158001
IAD31853_Pool1_A	M	10	Blank	.	.
IAD31853_Pool1_A	M	11	AMPL763638132	ATGATGTTTGGTGAGCTGTCCAT	GAAAGAAAGCCAGAAATATGTTCAGCA	GENE	COL4A3	hg19	chr2	228124443	228124466	228124621	228124648
IAD31853_Pool1_A	M	12	Blank	.	.
IAD31853_Pool1_A	M	13	AMPL763664173	TGACAGTGCAGAAAGTGGCAAT	TCTACAGGTAGTCTTTACCCTAAACCTC	GENE	COL4A3	hg19	chr2	228173869	228173891	228174053	228174081
IAD31853_Pool1_A	M	14	Blank	.	.
IAD31853_Pool1_A	M	15	AMPL763694553	CCATGACATCTCTTAGCACAGTCT	CAAATAAGTATAGCTTCTGGCTCACAAC	GENE	COL4A4	hg19	chr2	227871957	227871981	227872152	227872180
IAD31853_Pool1_A	M	16	Blank	.	.
IAD31853_Pool1_A	M	17	AMPL763745017	TGATGTCTGCTAACTTCAGCTTATTCTC	AGTACCTTTCACGCCTGGAAAC	GENE	COL4A3	hg19	chr2	228167623	228167651	228167809	228167831
IAD31853_Pool1_A	M	18	Blank	.	.
IAD31853_Pool1_A	M	19	AMPL763755815	GTGGCCACTCATACCAGGTTT	CAGTAAATGTGTGAATCACAATTGCCAT	GENE	COL4A4	hg19	chr2	227983427	227983448	227983558	227983586
IAD31853_Pool1_A	M	20	Blank	.	.
IAD31853_Pool1_A	M	21	AMPL763784664	GACCCTTCACAGTTCTTGACACTT	GGCATTCCTGGATTCCTAGGTC	GENE	COL4A4	hg19	chr2	227922129	227922153	227922286	227922308
IAD31853_Pool1_A	M	22	Blank	.	.
IAD31853_Pool1_A	M	23	AMPL763806403	GATGCTGGACCTCGAGGAC	ATGAGGAGGAGGTTGAAAACTTTTGA	GENE	COL4A3	hg19	chr2	228162455	228162474	228162626	228162652
IAD31853_Pool1_A	M	24	Blank	.	.
IAD31853_Pool1_A	N	1	Blank	.	.
IAD31853_Pool1_A	N	2	Blank	.	.
IAD31853_Pool1_A	N	3	Blank	.	.
IAD31853_Pool1_A	N	4	Blank	.	.
IAD31853_Pool1_A	N	5	Blank	.	.
IAD31853_Pool1_A	N	6	Blank	.	.
IAD31853_Pool1_A	N	7	Blank	.	.
IAD31853_Pool1_A	N	8	Blank	.	.
IAD31853_Pool1_A	N	9	Blank	.	.
IAD31853_Pool1_A	N	10	Blank	.	.
IAD31853_Pool1_A	N	11	Blank	.	.
IAD31853_Pool1_A	N	12	Blank	.	.
IAD31853_Pool1_A	N	13	Blank	.	.
IAD31853_Pool1_A	N	14	Blank	.	.
IAD31853_Pool1_A	N	15	Blank	.	.
IAD31853_Pool1_A	N	16	Blank	.	.
IAD31853_Pool1_A	N	17	Blank	.	.
IAD31853_Pool1_A	N	18	Blank	.	.
IAD31853_Pool1_A	N	19	Blank	.	.
IAD31853_Pool1_A	N	20	Blank	.	.
IAD31853_Pool1_A	N	21	Blank	.	.
IAD31853_Pool1_A	N	22	Blank	.	.
IAD31853_Pool1_A	N	23	Blank	.	.
IAD31853_Pool1_A	N	24	Blank	.	.
IAD31853_Pool1_A	O	1	AMPL763832503	GATTAGCTGAGAATGACCATGCTAGT	GCTCTGGACTGGGTATAGTCTGTTA	GENE	COL4A4	hg19	chr2	227874875	227874901	227875068	227875093
IAD31853_Pool1_A	O	2	Blank	.	.
IAD31853_Pool1_A	O	3	AMPL763834581	GTTTGGCCATTTTTATAAGCCACTCT	ACTGTCTCCACGTTTTCCTTTCA	GENE	COL4A3	hg19	chr2	228172278	228172304	228172455	228172478
IAD31853_Pool1_A	O	4	Blank	.	.
IAD31853_Pool1_A	O	5	AMPL763880323	AAGTGAATTTTCACAACGCAACCA	CTAGTAGGAGCAGCCTCATAGAAATAAA	GENE	COL4A4	hg19	chr2	228009188	228009212	228009370	228009398
IAD31853_Pool1_A	O	6	Blank	.	.
IAD31853_Pool1_A	O	7	AMPL763883276	TCCCCGGTCTCCAGGAAG	CACCTCCCACCCCTGAAAAA	GENE	COL4A4	hg19	chr2	227919326	227919344	227919505	227919525
IAD31853_Pool1_A	O	8	Blank	.	.
IAD31853_Pool1_A	O	9	AMPL763930891	GCGGGAGAAGGTGTTAGGAAAT	CACTCTCTGAAGAGGCGATCC	GENE	COL4A4	hg19	chr2	227872674	227872696	227872864	227872885
IAD31853_Pool1_A	O	10	Blank	.	.
IAD31853_Pool1_A	O	11	AMPL900930732	AATGTCTCAATGAGAACTAAAGTAACATCTCTA	TCTGACCCCTTTCTCCAGGAA	GENE	COL4A5	hg19	chrX	107834219	107834252	107834323	107834344
IAD31853_Pool1_A	O	12	Blank	.	.
IAD31853_Pool1_A	O	13	AMPL900942011	CAGGGCCTCCAGGTCAAC	GAAACTGGTAACATTCTAAAAGTATAAGCTCAA	GENE	COL4A5	hg19	chrX	107838784	107838802	107838881	107838914
IAD31853_Pool1_A	O	14	Blank	.	.
IAD31853_Pool1_A	O	15	AMPL1892162159	AATTTACCTCAGTGCTTTCAGTCTCAA	TCTGATTCCTTTTGGTCCTGGTG	GENE	COL4A5	hg19	chrX	107806937	107806964	107807133	107807156
IAD31853_Pool1_A	O	16	Blank	.	.
IAD31853_Pool1_A	O	17	AMPL1895053506	GAACAATGAGTAGTAATAAATAGTGAGACACAA	GACCTGGTGTCCCTGGAAATC	GENE	COL4A5	hg19	chrX	107811720	107811753	107811877	107811898
IAD31853_Pool1_A	O	18	Blank	.	.
IAD31853_Pool1_A	O	19	AMPL1910150968	TTTCGAGAGTCTTATTTTCTGGGAAGTG	CTCTTGGCCCACAGGGT	GENE	COL4A3	hg19	chr2	228169501	228169529	228169701	228169718
IAD31853_Pool1_A	O	20	Blank	.	.
IAD31853_Pool1_A	O	21	AMPL1947400035	ACCTTCTGGAGTTCCTGGACAA	CTCAAGTATGTGCCTAAAACTATATGCC	GENE	COL4A5	hg19	chrX	107869468	107869490	107869588	107869616
IAD31853_Pool1_A	O	22	Blank	.	.
IAD31853_Pool1_A	O	23	AMPL1955826182	AGCACTGGTCAGAAATGTCAGTT	TCATTGGTTTTCCAGGACTTCCAG	GENE	COL4A4	hg19	chr2	227915501	227915524	227915700	227915724
IAD31853_Pool1_A	O	24	Blank	.	.
IAD31853_Pool1_A	P	1	Blank	.	.
IAD31853_Pool1_A	P	2	Blank	.	.
IAD31853_Pool1_A	P	3	Blank	.	.
IAD31853_Pool1_A	P	4	Blank	.	.
IAD31853_Pool1_A	P	5	Blank	.	.
IAD31853_Pool1_A	P	6	Blank	.	.
IAD31853_Pool1_A	P	7	Blank	.	.
IAD31853_Pool1_A	P	8	Blank	.	.
IAD31853_Pool1_A	P	9	Blank	.	.
IAD31853_Pool1_A	P	10	Blank	.	.
IAD31853_Pool1_A	P	11	Blank	.	.
IAD31853_Pool1_A	P	12	Blank	.	.
IAD31853_Pool1_A	P	13	Blank	.	.
IAD31853_Pool1_A	P	14	Blank	.	.
IAD31853_Pool1_A	P	15	Blank	.	.
IAD31853_Pool1_A	P	16	Blank	.	.
IAD31853_Pool1_A	P	17	Blank	.	.
IAD31853_Pool1_A	P	18	Blank	.	.
IAD31853_Pool1_A	P	19	Blank	.	.
IAD31853_Pool1_A	P	20	Blank	.	.
IAD31853_Pool1_A	P	21	Blank	.	.
IAD31853_Pool1_A	P	22	Blank	.	.
IAD31853_Pool1_A	P	23	Blank	.	.
IAD31853_Pool1_A	P	24	Blank	.	.
IAD31853_Pool2_A	A	1	AMPL553580372	CCTATTCAGAAATGACGCTACAGCA	TCATTATCCTATTGAAGTTGCCAGCTTT	GENE	COL4A5	hg19	chrX	107814921	107814946	107815114	107815142
IAD31853_Pool2_A	A	2	AMPL1958533054	GACATTGGCCCTCCAGGATT	CACACAGTTAATGAGAGACACTGATTCA	GENE	COL4A3	hg19	chr2	228122331	228122351	228122427	228122455
IAD31853_Pool2_A	A	3	AMPL553580413	TTATTACCTATGAAAGGCTGGCAAGTT	TGCAGAACATGAAAGGCATGGT	GENE	COL4A5	hg19	chrX	107935861	107935888	107936009	107936031
IAD31853_Pool2_A	A	4	AMPL1965147489	AACTACCTTGCGTCCTGGTG	AAGTGTGCTAATTAGAACAGGTGAAGAG	GENE	COL4A4	hg19	chr2	227967854	227967874	227968038	227968066
IAD31853_Pool2_A	A	5	AMPL553580923	TTCTTATAGGGTCCTCCTGGACTTC	ATTCCCTTTGAAAAGCGACATAACAC	GENE	COL4A5	hg19	chrX	107811850	107811875	107811967	107811993
IAD31853_Pool2_A	A	6	Blank	.	.
IAD31853_Pool2_A	A	7	AMPL553591691	CTGTCTGTGGAGATTATGAAGTATCACC	TCCATAGCAAGATTTTCATTGACTTCCT	GENE	COL4A5	hg19	chrX	107821467	107821495	107821627	107821655
IAD31853_Pool2_A	A	8	Blank	.	.
IAD31853_Pool2_A	A	9	AMPL553592269	GGGTAAACTGGAGAGAAGAAAATGTT	GGAACCCAACTCTCCTTTGTCAC	GENE	COL4A5	hg19	chrX	107840504	107840530	107840691	107840714
IAD31853_Pool2_A	A	10	Blank	.	.
IAD31853_Pool2_A	A	11	AMPL553595664	CCTGAACTTAGGTCACTTTGGCT	GATGATCTGCATTGGTACCTGGTAA	GENE	COL4A5	hg19	chrX	107924912	107924935	107925111	107925136
IAD31853_Pool2_A	A	12	Blank	.	.
IAD31853_Pool2_A	A	13	AMPL553606749	ACTCAGAGTTTGCGGAGCTTTTTAA	GCCTTTCTGTCCAGGTAATCCT	GENE	COL4A5	hg19	chrX	107869327	107869352	107869500	107869522
IAD31853_Pool2_A	A	14	Blank	.	.
IAD31853_Pool2_A	A	15	AMPL553632290	GAACAAGGCTTTTCTTCTTTGCATTTC	GCTATAAGAACAAGGCCATAAATGCAAT	GENE	COL4A5	hg19	chrX	107829790	107829817	107829986	107830014
IAD31853_Pool2_A	A	16	Blank	.	.
IAD31853_Pool2_A	A	17	AMPL553647997	ATTTCTGTATGAGCTTTGTCAGGAGTT	TGTCCTTTTTCCCCTTTCTGTCC	GENE	COL4A5	hg19	chrX	107840142	107840169	107840244	107840267
IAD31853_Pool2_A	A	18	Blank	.	.
IAD31853_Pool2_A	A	19	AMPL553660903	CTTATGCCCTCAATCACCTTCCT	GTCAAATCAGAAAATGGCTATCTTGTCC	GENE	COL4A5	hg19	chrX	107923839	107923862	107924028	107924056
IAD31853_Pool2_A	A	20	Blank	.	.
IAD31853_Pool2_A	A	21	AMPL553666050	GCCTTCCAGGTCCAAAGGG	TCTCCTACCACTCACGGACAT	GENE	COL4A5	hg19	chrX	107911594	107911613	107911736	107911757
IAD31853_Pool2_A	A	22	Blank	.	.
IAD31853_Pool2_A	A	23	AMPL553680482	CTTGCTTTGCCAAAGTTATTTCATGGA	CCAGAATTCAGTGTCAGCTAAGCAAT	GENE	COL4A5	hg19	chrX	107867394	107867421	107867590	107867616
IAD31853_Pool2_A	A	24	Blank	.	.
IAD31853_Pool2_A	B	1	Blank	.	.
IAD31853_Pool2_A	B	2	Blank	.	.
IAD31853_Pool2_A	B	3	Blank	.	.
IAD31853_Pool2_A	B	4	Blank	.	.
IAD31853_Pool2_A	B	5	Blank	.	.
IAD31853_Pool2_A	B	6	Blank	.	.
IAD31853_Pool2_A	B	7	Blank	.	.
IAD31853_Pool2_A	B	8	Blank	.	.
IAD31853_Pool2_A	B	9	Blank	.	.
IAD31853_Pool2_A	B	10	Blank	.	.
IAD31853_Pool2_A	B	11	Blank	.	.
IAD31853_Pool2_A	B	12	Blank	.	.
IAD31853_Pool2_A	B	13	Blank	.	.
IAD31853_Pool2_A	B	14	Blank	.	.
IAD31853_Pool2_A	B	15	Blank	.	.
IAD31853_Pool2_A	B	16	Blank	.	.
IAD31853_Pool2_A	B	17	Blank	.	.
IAD31853_Pool2_A	B	18	Blank	.	.
IAD31853_Pool2_A	B	19	Blank	.	.
IAD31853_Pool2_A	B	20	Blank	.	.
IAD31853_Pool2_A	B	21	Blank	.	.
IAD31853_Pool2_A	B	22	Blank	.	.
IAD31853_Pool2_A	B	23	Blank	.	.
IAD31853_Pool2_A	B	24	Blank	.	.
IAD31853_Pool2_A	C	1	AMPL553695500	CTACTTCTCACATGCTCACTCTGTA	GATGGAATGGACAGTCAGCTATGA	GENE	COL4A5	hg19	chrX	107937981	107938006	107938180	107938204
IAD31853_Pool2_A	C	2	Blank	.	.
IAD31853_Pool2_A	C	3	AMPL553748609	GGGCTTTTTCACACCTTACTCTTTCT	CCCTGGAGAGAGAAGTTTCCATT	GENE	COL4A5	hg19	chrX	107821085	107821111	107821286	107821309
IAD31853_Pool2_A	C	4	Blank	.	.
IAD31853_Pool2_A	C	5	AMPL553754304	GGGTCAGAAAGGTGATGAAGG	TGAGGCCAACCTTTAGCTAGAGTTA	GENE	COL4A5	hg19	chrX	107834337	107834358	107834521	107834546
IAD31853_Pool2_A	C	6	Blank	.	.
IAD31853_Pool2_A	C	7	AMPL553762728	GACCTCCTGGACTTGATGTTCC	ACATGGGAATTATCTACCAGAGTCGTAT	GENE	COL4A5	hg19	chrX	107863525	107863547	107863705	107863733
IAD31853_Pool2_A	C	8	Blank	.	.
IAD31853_Pool2_A	C	9	AMPL553765331	GGGTTTGCCTGGTGATCCT	CATTTATAACTCAAGCCTGGGAGAAGAA	GENE	COL4A5	hg19	chrX	107826113	107826132	107826221	107826249
IAD31853_Pool2_A	C	10	Blank	.	.
IAD31853_Pool2_A	C	11	AMPL553840786	CATCCAAGGTGCATAAATGTTTTGAGT	GCCAGGCTCTCCTTTACTACC	GENE	COL4A5	hg19	chrX	107865775	107865802	107865958	107865979
IAD31853_Pool2_A	C	12	Blank	.	.
IAD31853_Pool2_A	C	13	AMPL553860783	ACCATTGATTTACTCTTGCTTTCAGGT	CCATCGGTGTTGAAGTTACTTTGAAATA	GENE	COL4A5	hg19	chrX	107844598	107844625	107844729	107844757
IAD31853_Pool2_A	C	14	Blank	.	.
IAD31853_Pool2_A	C	15	AMPL553886653	GTTTTCAGGGTGAGCCTGGT	TTGGAGTAGATAAGGAAGGAAAGAAGGA	GENE	COL4A5	hg19	chrX	107898553	107898573	107898711	107898739
IAD31853_Pool2_A	C	16	Blank	.	.
IAD31853_Pool2_A	C	17	AMPL553895838	CCTGGTTCCTGCTTGGAAGAG	TGAAGGAAGCTTTGGACCTGAATTAAA	GENE	COL4A5	hg19	chrX	107938542	107938563	107938685	107938712
IAD31853_Pool2_A	C	18	Blank	.	.
IAD31853_Pool2_A	C	19	AMPL553900577	GGAAATTGGAAAACTGGGTGTAACCT	TCACTGTGGGTAATAAAAAGGCAAGT	GENE	COL4A5	hg19	chrX	107909681	107909707	107909878	107909904
IAD31853_Pool2_A	C	20	Blank	.	.
IAD31853_Pool2_A	C	21	AMPL553908773	GATTCAGGATATAGGCTTCTCCAATCA	CCTGGGAGACCTGGCAAAC	GENE	COL4A5	hg19	chrX	107838602	107838629	107838804	107838823
IAD31853_Pool2_A	C	22	Blank	.	.
IAD31853_Pool2_A	C	23	AMPL553918035	TCCATAAGAGTGGATCAGAGCTTACTT	GCTGTGGCGTGTAATAAGAAATCC	GENE	COL4A5	hg19	chrX	107930653	107930680	107930794	107930818
IAD31853_Pool2_A	C	24	Blank	.	.
IAD31853_Pool2_A	D	1	Blank	.	.
IAD31853_Pool2_A	D	2	Blank	.	.
IAD31853_Pool2_A	D	3	Blank	.	.
IAD31853_Pool2_A	D	4	Blank	.	.
IAD31853_Pool2_A	D	5	Blank	.	.
IAD31853_Pool2_A	D	6	Blank	.	.
IAD31853_Pool2_A	D	7	Blank	.	.
IAD31853_Pool2_A	D	8	Blank	.	.
IAD31853_Pool2_A	D	9	Blank	.	.
IAD31853_Pool2_A	D	10	Blank	.	.
IAD31853_Pool2_A	D	11	Blank	.	.
IAD31853_Pool2_A	D	12	Blank	.	.
IAD31853_Pool2_A	D	13	Blank	.	.
IAD31853_Pool2_A	D	14	Blank	.	.
IAD31853_Pool2_A	D	15	Blank	.	.
IAD31853_Pool2_A	D	16	Blank	.	.
IAD31853_Pool2_A	D	17	Blank	.	.
IAD31853_Pool2_A	D	18	Blank	.	.
IAD31853_Pool2_A	D	19	Blank	.	.
IAD31853_Pool2_A	D	20	Blank	.	.
IAD31853_Pool2_A	D	21	Blank	.	.
IAD31853_Pool2_A	D	22	Blank	.	.
IAD31853_Pool2_A	D	23	Blank	.	.
IAD31853_Pool2_A	D	24	Blank	.	.
IAD31853_Pool2_A	E	1	AMPL553921945	AATCTCAACCATGCCTGTGCT	GACACCTAGTCCCACATTTAAGATGAC	GENE	COL4A5	hg19	chrX	107802227	107802248	107802424	107802451
IAD31853_Pool2_A	E	2	Blank	.	.
IAD31853_Pool2_A	E	3	AMPL553943087	GTGCAAGCTTCCTGAGAGGTA	TCCTGGAGAACACCCATAGCA	GENE	COL4A5	hg19	chrX	107782805	107782826	107782978	107782999
IAD31853_Pool2_A	E	4	Blank	.	.
IAD31853_Pool2_A	E	5	AMPL553956602	GATATGGTTCCCAAGGACTAGTGAC	TGAGTGCTACAAAATGCACATTTACTCT	GENE	COL4A5	hg19	chrX	107858072	107858097	107858262	107858290
IAD31853_Pool2_A	E	6	Blank	.	.
IAD31853_Pool2_A	E	7	AMPL553964724	AGTGCCTTTCCTTTGGTGGTT	GGAAGGTGGGAAAGATAAGAAAATGAGA	GENE	COL4A5	hg19	chrX	107846149	107846170	107846316	107846344
IAD31853_Pool2_A	E	8	Blank	.	.
IAD31853_Pool2_A	E	9	AMPL553983409	CCCAGTTGTATTCAGTACCAACCTA	GGATTTCCTGCCACACCTTGT	GENE	COL4A5	hg19	chrX	107841856	107841881	107842059	107842080
IAD31853_Pool2_A	E	10	Blank	.	.
IAD31853_Pool2_A	E	11	AMPL762018447	AGAAATGGAAGGTGTATTGGGTTGT	AACCTACTGAGGGTCCAGGAG	GENE	COL4A3	hg19	chr2	228118675	228118700	228118876	228118897
IAD31853_Pool2_A	E	12	Blank	.	.
IAD31853_Pool2_A	E	13	AMPL762018671	CAGGGTGCCAAAAGTGACTCT	GATCACATGGTCGGGATGGAC	GENE	COL4A4	hg19	chr2	227945017	227945038	227945190	227945211
IAD31853_Pool2_A	E	14	Blank	.	.
IAD31853_Pool2_A	E	15	AMPL762027733	GCAATACCAAGACCTTAAGTTCTAGCA	AGTCTCATGTCTCCTGCCCTT	GENE	COL4A3	hg19	chr2	228145551	228145578	228145753	228145774
IAD31853_Pool2_A	E	16	Blank	.	.
IAD31853_Pool2_A	E	17	AMPL762100494	TGAGACACAAGAGTGCTCAGGA	TCACTGTCTCAAACGGCAACT	GENE	COL4A4	hg19	chr2	227907745	227907767	227907926	227907947
IAD31853_Pool2_A	E	18	Blank	.	.
IAD31853_Pool2_A	E	19	AMPL762154535	AAGGATTTTGATGAGTACTTCTGCCTTT	ACTGCTCAGCATGTTTAAAGATGAGT	GENE	COL4A4	hg19	chr2	227984549	227984577	227984737	227984763
IAD31853_Pool2_A	E	20	Blank	.	.
IAD31853_Pool2_A	E	21	AMPL762183480	CTTGGTTTATCTGTCTGGCTGGTT	GAAGTTGTCATTGAGACAGACTCACA	GENE	COL4A4	hg19	chr2	227927168	227927192	227927365	227927391
IAD31853_Pool2_A	E	22	Blank	.	.
IAD31853_Pool2_A	E	23	AMPL762209350	GTGGATGGGACAGCATTTATATCTTTCT	CCTGGAAACACTTCTAGATCAGTTAATGA	GENE	COL4A3	hg19	chr2	228125740	228125768	228125931	228125960
IAD31853_Pool2_A	E	24	Blank	.	.
IAD31853_Pool2_A	F	1	Blank	.	.
IAD31853_Pool2_A	F	2	Blank	.	.
IAD31853_Pool2_A	F	3	Blank	.	.
IAD31853_Pool2_A	F	4	Blank	.	.
IAD31853_Pool2_A	F	5	Blank	.	.
IAD31853_Pool2_A	F	6	Blank	.	.
IAD31853_Pool2_A	F	7	Blank	.	.
IAD31853_Pool2_A	F	8	Blank	.	.
IAD31853_Pool2_A	F	9	Blank	.	.
IAD31853_Pool2_A	F	10	Blank	.	.
IAD31853_Pool2_A	F	11	Blank	.	.
IAD31853_Pool2_A	F	12	Blank	.	.
IAD31853_Pool2_A	F	13	Blank	.	.
IAD31853_Pool2_A	F	14	Blank	.	.
IAD31853_Pool2_A	F	15	Blank	.	.
IAD31853_Pool2_A	F	16	Blank	.	.
IAD31853_Pool2_A	F	17	Blank	.	.
IAD31853_Pool2_A	F	18	Blank	.	.
IAD31853_Pool2_A	F	19	Blank	.	.
IAD31853_Pool2_A	F	20	Blank	.	.
IAD31853_Pool2_A	F	21	Blank	.	.
IAD31853_Pool2_A	F	22	Blank	.	.
IAD31853_Pool2_A	F	23	Blank	.	.
IAD31853_Pool2_A	F	24	Blank	.	.
IAD31853_Pool2_A	G	1	AMPL762300587	CCTGGTTTTCCTGGAGCAGAA	CCTAAGCAAGTGTGTACCAATCTTGAT	GENE	COL4A4	hg19	chr2	227958903	227958924	227959068	227959095
IAD31853_Pool2_A	G	2	Blank	.	.
IAD31853_Pool2_A	G	3	AMPL762321019	GAATGAAATGCCACATTACACATCTCA	TCTCTGCCCACCCCCTTA	GENE	COL4A4	hg19	chr2	227954493	227954520	227954685	227954703
IAD31853_Pool2_A	G	4	Blank	.	.
IAD31853_Pool2_A	G	5	AMPL762335375	GATCCCTGGACCATTTCCTCAA	GGCTGAGTGGTTCAGATGGG	GENE	COL4A4	hg19	chr2	227924739	227924761	227924903	227924923
IAD31853_Pool2_A	G	6	Blank	.	.
IAD31853_Pool2_A	G	7	AMPL762379698	GAAATACCAGGGAGGGTACCAC	GCCTGCGTTTGTGGCTAGA	GENE	COL4A4	hg19	chr2	227898046	227898068	227898251	227898270
IAD31853_Pool2_A	G	8	Blank	.	.
IAD31853_Pool2_A	G	9	AMPL762395823	GGGAGAGGATACACAATAGCAGAG	ACAGTTAGAGATTTTCAGTGACAGCATT	GENE	COL4A3	hg19	chr2	228112176	228112200	228112315	228112343
IAD31853_Pool2_A	G	10	Blank	.	.
IAD31853_Pool2_A	G	11	AMPL762412908	CACAAGTTCTCAAAATTCAGGAATGCT	CACGTAGTTAAACGATGAGTACTGGTAT	GENE	COL4A4	hg19	chr2	228004823	228004850	228004980	228005008
IAD31853_Pool2_A	G	12	Blank	.	.
IAD31853_Pool2_A	G	13	AMPL762462450	CACTGCCTTCACACAAAAGCAT	GGGAGAAAAAGGAAATTCAGTGTTCATT	GENE	COL4A4	hg19	chr2	227979177	227979199	227979367	227979395
IAD31853_Pool2_A	G	14	Blank	.	.
IAD31853_Pool2_A	G	15	AMPL762464439	GTTTCTTCCTTTTACTTGTCCAACTTTGA	CAAAGGCTTTCCAGGATGTGATG	GENE	COL4A4	hg19	chr2	227894976	227895005	227895176	227895199
IAD31853_Pool2_A	G	16	Blank	.	.
IAD31853_Pool2_A	G	17	AMPL762555498	CCAGGCTATCTAGGGTCTCCAG	TGACTGGTAGCTATTTGGGATCATTG	GENE	COL4A3	hg19	chr2	228131177	228131199	228131305	228131331
IAD31853_Pool2_A	G	18	Blank	.	.
IAD31853_Pool2_A	G	19	AMPL762594211	TGTAGTGCGGCCTGAAAGAAAT	GAAAAGGGCCCACTGGTCTT	GENE	COL4A4	hg19	chr2	227892465	227892487	227892621	227892641
IAD31853_Pool2_A	G	20	Blank	.	.
IAD31853_Pool2_A	G	21	AMPL762630662	GACCAGGTGGTCCAACATCC	GGCGGTTCACATTTAAGATATTTCGTTT	GENE	COL4A4	hg19	chr2	227963449	227963469	227963644	227963672
IAD31853_Pool2_A	G	22	Blank	.	.
IAD31853_Pool2_A	G	23	AMPL762668365	GGACATCCCGGATCACCTCT	TTTTCGTGGTGACATGGGAGAT	GENE	COL4A4	hg19	chr2	227924132	227924152	227924316	227924338
IAD31853_Pool2_A	G	24	Blank	.	.
IAD31853_Pool2_A	H	1	Blank	.	.
IAD31853_Pool2_A	H	2	Blank	.	.
IAD31853_Pool2_A	H	3	Blank	.	.
IAD31853_Pool2_A	H	4	Blank	.	.
IAD31853_Pool2_A	H	5	Blank	.	.
IAD31853_Pool2_A	H	6	Blank	.	.
IAD31853_Pool2_A	H	7	Blank	.	.
IAD31853_Pool2_A	H	8	Blank	.	.
IAD31853_Pool2_A	H	9	Blank	.	.
IAD31853_Pool2_A	H	10	Blank	.	.
IAD31853_Pool2_A	H	11	Blank	.	.
IAD31853_Pool2_A	H	12	Blank	.	.
IAD31853_Pool2_A	H	13	Blank	.	.
IAD31853_Pool2_A	H	14	Blank	.	.
IAD31853_Pool2_A	H	15	Blank	.	.
IAD31853_Pool2_A	H	16	Blank	.	.
IAD31853_Pool2_A	H	17	Blank	.	.
IAD31853_Pool2_A	H	18	Blank	.	.
IAD31853_Pool2_A	H	19	Blank	.	.
IAD31853_Pool2_A	H	20	Blank	.	.
IAD31853_Pool2_A	H	21	Blank	.	.
IAD31853_Pool2_A	H	22	Blank	.	.
IAD31853_Pool2_A	H	23	Blank	.	.
IAD31853_Pool2_A	H	24	Blank	.	.
IAD31853_Pool2_A	I	1	AMPL762676816	TCTGGCTGTTCTGCATTCATTCA	GTGGGCTCATAACAGGACCTT	GENE	COL4A3	hg19	chr2	228154610	228154633	228154813	228154834
IAD31853_Pool2_A	I	2	Blank	.	.
IAD31853_Pool2_A	I	3	AMPL762751342	TGCTTTTACCCTGCCGGTT	CTACCGATGAAAGAAGAAGGTTGAGTT	GENE	COL4A3	hg19	chr2	228102612	228102631	228102793	228102820
IAD31853_Pool2_A	I	4	Blank	.	.
IAD31853_Pool2_A	I	5	AMPL762780669	GCTGGCAGCATCTAACAAAGG	ACTAAACCAAAACCTTCCAAATGCAATG	GENE	COL4A4	hg19	chr2	227896605	227896626	227896801	227896829
IAD31853_Pool2_A	I	6	Blank	.	.
IAD31853_Pool2_A	I	7	AMPL762791368	CAATACAATGTTGGTTTTTGCCTAGGA	TCTTCGGTGAGGAAACAAGCTG	GENE	COL4A3	hg19	chr2	228169676	228169703	228169808	228169830
IAD31853_Pool2_A	I	8	Blank	.	.
IAD31853_Pool2_A	I	9	AMPL762806587	ACTACCTGAAGAATTAAGGACCTGATGT	CCAAACAAGCAATTCTTTACCTTTGAGA	GENE	COL4A3	hg19	chr2	228148880	228148908	228149053	228149081
IAD31853_Pool2_A	I	10	Blank	.	.
IAD31853_Pool2_A	I	11	AMPL762874619	GGATGGCCAGGCCTGAAA	GGGTCCCCTTCCACATCTTTAC	GENE	COL4A3	hg19	chr2	228128528	228128546	228128660	228128682
IAD31853_Pool2_A	I	12	Blank	.	.
IAD31853_Pool2_A	I	13	AMPL762999570	AGACGGTTTACATCCATAGAACAAACA	ACCTCACTTGTCAACAAGAACCTT	GENE	COL4A4	hg19	chr2	228012051	228012078	228012250	228012274
IAD31853_Pool2_A	I	14	Blank	.	.
IAD31853_Pool2_A	I	15	AMPL763066566	GGAGGACATCATGGAAAAAGCACTA	TGTGGTCACTGTGGTTTGTCTT	GENE	COL4A4	hg19	chr2	227920631	227920656	227920833	227920855
IAD31853_Pool2_A	I	16	Blank	.	.
IAD31853_Pool2_A	I	17	AMPL763091033	TGCTCCCTTACAAATATTGGAACTTTGA	CTTGGCCCGTAAGTAAACGGTAT	GENE	COL4A3	hg19	chr2	228117920	228117948	228118116	228118139
IAD31853_Pool2_A	I	18	Blank	.	.
IAD31853_Pool2_A	I	19	AMPL763160745	GTGAACCAGGAATTCCAGGAATTG	CCTGGCCAGAAAACATTTTAAAGAGTAT	GENE	COL4A3	hg19	chr2	228142219	228142243	228142412	228142440
IAD31853_Pool2_A	I	20	Blank	.	.
IAD31853_Pool2_A	I	21	AMPL763170636	CCCAAAATGGCAATGTTGCTTCT	GGGATCACACGCAACTCTTTC	GENE	COL4A4	hg19	chr2	227973860	227973883	227974058	227974079
IAD31853_Pool2_A	I	22	Blank	.	.
IAD31853_Pool2_A	I	23	AMPL763280879	TGTGGGACTACTGACCTGGTT	GCTGAAATATTGCTTTCCCTATTGCT	GENE	COL4A4	hg19	chr2	227967421	227967442	227967610	227967636
IAD31853_Pool2_A	I	24	Blank	.	.
IAD31853_Pool2_A	J	1	Blank	.	.
IAD31853_Pool2_A	J	2	Blank	.	.
IAD31853_Pool2_A	J	3	Blank	.	.
IAD31853_Pool2_A	J	4	Blank	.	.
IAD31853_Pool2_A	J	5	Blank	.	.
IAD31853_Pool2_A	J	6	Blank	.	.
IAD31853_Pool2_A	J	7	Blank	.	.
IAD31853_Pool2_A	J	8	Blank	.	.
IAD31853_Pool2_A	J	9	Blank	.	.
IAD31853_Pool2_A	J	10	Blank	.	.
IAD31853_Pool2_A	J	11	Blank	.	.
IAD31853_Pool2_A	J	12	Blank	.	.
IAD31853_Pool2_A	J	13	Blank	.	.
IAD31853_Pool2_A	J	14	Blank	.	.
IAD31853_Pool2_A	J	15	Blank	.	.
IAD31853_Pool2_A	J	16	Blank	.	.
IAD31853_Pool2_A	J	17	Blank	.	.
IAD31853_Pool2_A	J	18	Blank	.	.
IAD31853_Pool2_A	J	19	Blank	.	.
IAD31853_Pool2_A	J	20	Blank	.	.
IAD31853_Pool2_A	J	21	Blank	.	.
IAD31853_Pool2_A	J	22	Blank	.	.
IAD31853_Pool2_A	J	23	Blank	.	.
IAD31853_Pool2_A	J	24	Blank	.	.
IAD31853_Pool2_A	K	1	AMPL763326164	CCCAGGTATTCATGGTCTCCAG	ACCGAATCTGGGTACTTGTTGATATTTT	GENE	COL4A3	hg19	chr2	228155521	228155543	228155654	228155682
IAD31853_Pool2_A	K	2	Blank	.	.
IAD31853_Pool2_A	K	3	AMPL763336720	CACATCCGTGAGGCCATCAT	GGTTCAACCACTTCCTAGTGATCC	GENE	COL4A3	hg19	chr2	228168690	228168710	228168884	228168908
IAD31853_Pool2_A	K	4	Blank	.	.
IAD31853_Pool2_A	K	5	AMPL763337398	GTAGCCCCTTACCTGGTCAC	GACCTGTAACACTTCCAACTTCATCA	GENE	COL4A4	hg19	chr2	227915681	227915701	227915875	227915901
IAD31853_Pool2_A	K	6	Blank	.	.
IAD31853_Pool2_A	K	7	AMPL763356990	ACAATCAGCATGCGGCTCA	ATTACACAAGCGGTGATTCCAATTTC	GENE	COL4A4	hg19	chr2	227886742	227886761	227886891	227886917
IAD31853_Pool2_A	K	8	Blank	.	.
IAD31853_Pool2_A	K	9	AMPL763372676	AAGTTCAAATAATCAGAACAGCCTCCA	TTGTGTAGCCAGAAGTCTTAATTGCT	GENE	COL4A4	hg19	chr2	227973212	227973239	227973395	227973421
IAD31853_Pool2_A	K	10	Blank	.	.
IAD31853_Pool2_A	K	11	AMPL763401969	TTTGCTTATCATGTAAAAGGCACTTGTTT	CGTGTTGTGCATGTGCCATTT	GENE	COL4A4	hg19	chr2	227914692	227914721	227914892	227914913
IAD31853_Pool2_A	K	12	Blank	.	.
IAD31853_Pool2_A	K	13	AMPL763413726	TTCTTTACTCACAGTTGCCCATTCA	AATAGTAGTTGCACGTTCCTCTTCC	GENE	COL4A3	hg19	chr2	228175388	228175413	228175587	228175612
IAD31853_Pool2_A	K	14	Blank	.	.
IAD31853_Pool2_A	K	15	AMPL763418406	CTGGTATTCCCATTAGGCCACT	ACGGATCAAAGATAATGAGCAAGTTGT	GENE	COL4A3	hg19	chr2	228159590	228159612	228159780	228159807
IAD31853_Pool2_A	K	16	Blank	.	.
IAD31853_Pool2_A	K	17	AMPL763439517	GGGTGACCCAGGACTTAAAGG	TTCAGAGTACTTCATTTATAGGGAGGGT	GENE	COL4A3	hg19	chr2	228135503	228135524	228135687	228135715
IAD31853_Pool2_A	K	18	Blank	.	.
IAD31853_Pool2_A	K	19	AMPL763464081	ACATTCTTGAATGATTCCTGGCAATACT	GAGAATGAGATAATTTGTCACCCAGTCA	GENE	COL4A4	hg19	chr2	227966119	227966147	227966310	227966338
IAD31853_Pool2_A	K	20	Blank	.	.
IAD31853_Pool2_A	K	21	AMPL763465913	TGGAGAAACTGGATCACCAGGA	TTGACAGAGCCACCTTAAGAAGAAG	GENE	COL4A3	hg19	chr2	228147148	228147170	228147287	228147312
IAD31853_Pool2_A	K	22	Blank	.	.
IAD31853_Pool2_A	K	23	AMPL763495258	TTCAGAGGAGTTCAAATTGCACCT	AGGTCCAGGGTTGGAGGTAAA	GENE	COL4A3	hg19	chr2	228120972	228120996	228121169	228121190
IAD31853_Pool2_A	K	24	Blank	.	.
IAD31853_Pool2_A	L	1	Blank	.	.
IAD31853_Pool2_A	L	2	Blank	.	.
IAD31853_Pool2_A	L	3	Blank	.	.
IAD31853_Pool2_A	L	4	Blank	.	.
IAD31853_Pool2_A	L	5	Blank	.	.
IAD31853_Pool2_A	L	6	Blank	.	.
IAD31853_Pool2_A	L	7	Blank	.	.
IAD31853_Pool2_A	L	8	Blank	.	.
IAD31853_Pool2_A	L	9	Blank	.	.
IAD31853_Pool2_A	L	10	Blank	.	.
IAD31853_Pool2_A	L	11	Blank	.	.
IAD31853_Pool2_A	L	12	Blank	.	.
IAD31853_Pool2_A	L	13	Blank	.	.
IAD31853_Pool2_A	L	14	Blank	.	.
IAD31853_Pool2_A	L	15	Blank	.	.
IAD31853_Pool2_A	L	16	Blank	.	.
IAD31853_Pool2_A	L	17	Blank	.	.
IAD31853_Pool2_A	L	18	Blank	.	.
IAD31853_Pool2_A	L	19	Blank	.	.
IAD31853_Pool2_A	L	20	Blank	.	.
IAD31853_Pool2_A	L	21	Blank	.	.
IAD31853_Pool2_A	L	22	Blank	.	.
IAD31853_Pool2_A	L	23	Blank	.	.
IAD31853_Pool2_A	L	24	Blank	.	.
IAD31853_Pool2_A	M	1	AMPL763497559	ACTGCAAGAGGAGGGTCCATA	TGTACAGATGTAACTGTTGATCCATCAC	GENE	COL4A4	hg19	chr2	227946764	227946785	227946939	227946967
IAD31853_Pool2_A	M	2	Blank	.	.
IAD31853_Pool2_A	M	3	AMPL763531271	TTTCAGAAAGCCTATTCCATCAACTGT	GGATGAAAAATAGCAGTTCTGCTGTCT	GENE	COL4A3	hg19	chr2	228176496	228176523	228176595	228176622
IAD31853_Pool2_A	M	4	Blank	.	.
IAD31853_Pool2_A	M	5	AMPL763539745	CCTGTCTACTTAGAGTTGGCGTT	GCAACCATATTTCTAGAGTGTGCAATTT	GENE	COL4A3	hg19	chr2	228134567	228134590	228134736	228134764
IAD31853_Pool2_A	M	6	Blank	.	.
IAD31853_Pool2_A	M	7	AMPL763539878	AGTGCATCTTTTCCCTTGGGT	CCTTTCATTGCCATTTCACCTTGATT	GENE	COL4A3	hg19	chr2	228110596	228110617	228110784	228110810
IAD31853_Pool2_A	M	8	Blank	.	.
IAD31853_Pool2_A	M	9	AMPL763569438	AGTCAATATCAGTGAAGATTTGGAAGCA	CTATTGTACCTCGTGGTCCATCAAG	GENE	COL4A3	hg19	chr2	228145095	228145123	228145290	228145315
IAD31853_Pool2_A	M	10	Blank	.	.
IAD31853_Pool2_A	M	11	AMPL763570894	CAAAACAGCTTGGCATGTGACT	GATCTTTTAACGATCAGGGTGGACT	GENE	COL4A3	hg19	chr2	228108933	228108955	228109095	228109120
IAD31853_Pool2_A	M	12	Blank	.	.
IAD31853_Pool2_A	M	13	AMPL763619427	CACCAGCTCTGATGCCAATGA	ACTTTCTGCACTGTCATGTGCT	GENE	COL4A3	hg19	chr2	228173726	228173747	228173862	228173884
IAD31853_Pool2_A	M	14	Blank	.	.
IAD31853_Pool2_A	M	15	AMPL763630313	TGGCCCACCTGGACATTTG	CTATACTCTGAGTAATGCTTCCAGCTTT	GENE	COL4A3	hg19	chr2	228157960	228157979	228158057	228158085
IAD31853_Pool2_A	M	16	Blank	.	.
IAD31853_Pool2_A	M	17	AMPL763652163	GGGAGGTGTTATGCTCTTCTGA	CTATTAGTTGACAGAGTCTGTAGCAAGG	GENE	COL4A3	hg19	chr2	228115739	228115761	228115934	228115962
IAD31853_Pool2_A	M	18	Blank	.	.
IAD31853_Pool2_A	M	19	AMPL763706649	AAAACTGCAAGTCTGCTTTCACC	TCTGAGCCCTAATTCTCTCTTGTTTTC	GENE	COL4A4	hg19	chr2	227872130	227872153	227872311	227872338
IAD31853_Pool2_A	M	20	Blank	.	.
IAD31853_Pool2_A	M	21	AMPL763709818	AACATGTTTTTAAATGGCAGAATAACCA	GACTAATCAAAACTGCACATGACACC	GENE	COL4A3	hg19	chr2	228119264	228119292	228119447	228119473
IAD31853_Pool2_A	M	22	Blank	.	.
IAD31853_Pool2_A	M	23	AMPL763750608	CGCTATCGTCTAAGACAAGCTTCA	CAAGAGAGTCAGGGTGTTGTGT	GENE	COL4A3	hg19	chr2	228141039	228141063	228141234	228141256
IAD31853_Pool2_A	M	24	Blank	.	.
IAD31853_Pool2_A	N	1	Blank	.	.
IAD31853_Pool2_A	N	2	Blank	.	.
IAD31853_Pool2_A	N	3	Blank	.	.
IAD31853_Pool2_A	N	4	Blank	.	.
IAD31853_Pool2_A	N	5	Blank	.	.
IAD31853_Pool2_A	N	6	Blank	.	.
IAD31853_Pool2_A	N	7	Blank	.	.
IAD31853_Pool2_A	N	8	Blank	.	.
IAD31853_Pool2_A	N	9	Blank	.	.
IAD31853_Pool2_A	N	10	Blank	.	.
IAD31853_Pool2_A	N	11	Blank	.	.
IAD31853_Pool2_A	N	12	Blank	.	.
IAD31853_Pool2_A	N	13	Blank	.	.
IAD31853_Pool2_A	N	14	Blank	.	.
IAD31853_Pool2_A	N	15	Blank	.	.
IAD31853_Pool2_A	N	16	Blank	.	.
IAD31853_Pool2_A	N	17	Blank	.	.
IAD31853_Pool2_A	N	18	Blank	.	.
IAD31853_Pool2_A	N	19	Blank	.	.
IAD31853_Pool2_A	N	20	Blank	.	.
IAD31853_Pool2_A	N	21	Blank	.	.
IAD31853_Pool2_A	N	22	Blank	.	.
IAD31853_Pool2_A	N	23	Blank	.	.
IAD31853_Pool2_A	N	24	Blank	.	.
IAD31853_Pool2_A	O	1	AMPL763752465	CCCAGAGGTGATCCTGGATTC	TGTCTGTACTTCAGCAAACACTTGT	GENE	COL4A3	hg19	chr2	228167784	228167805	228167891	228167916
IAD31853_Pool2_A	O	2	Blank	.	.
IAD31853_Pool2_A	O	3	AMPL763755716	GATTCCTGTTAAGATGAACTGTGGGTAT	GGCCTCCTGGACCCAGA	GENE	COL4A4	hg19	chr2	227983328	227983356	227983450	227983467
IAD31853_Pool2_A	O	4	Blank	.	.
IAD31853_Pool2_A	O	5	AMPL763784357	GGCTGGCAATACTGACAGACT	ATCCATACTCACCAGACGACCT	GENE	COL4A3	hg19	chr2	228163363	228163384	228163518	228163540
IAD31853_Pool2_A	O	6	Blank	.	.
IAD31853_Pool2_A	O	7	AMPL763798484	CTCTGCCTTTGGGACCTTTGA	CCTCCAGTATTGATATGCGTGAACAATT	GENE	COL4A4	hg19	chr2	227922266	227922287	227922378	227922406
IAD31853_Pool2_A	O	8	Blank	.	.
IAD31853_Pool2_A	O	9	AMPL763803099	CTCTAACCCAAGCATATGGGCATTA	GGGAATCCTTCTATGCCTGTGG	GENE	COL4A3	hg19	chr2	228162335	228162360	228162473	228162495
IAD31853_Pool2_A	O	10	Blank	.	.
IAD31853_Pool2_A	O	11	AMPL763845036	CTTTCTCTTGCCCTTCCAGGTA	CCCCCTAACCTGCCTTCAATTTTT	GENE	COL4A4	hg19	chr2	227875047	227875069	227875234	227875258
IAD31853_Pool2_A	O	12	Blank	.	.
IAD31853_Pool2_A	O	13	AMPL763845980	GGATCAGATGGATTGCCAGGTT	GCAACTGGGACTGGGACATTAC	GENE	COL4A3	hg19	chr2	228172434	228172456	228172635	228172657
IAD31853_Pool2_A	O	14	Blank	.	.
IAD31853_Pool2_A	O	15	AMPL763878817	CATAGAACTAAAAGGAGGAGGAATCCAA	CTGGAGAGAAGGGCATGTCTG	GENE	COL4A4	hg19	chr2	227919183	227919211	227919345	227919366
IAD31853_Pool2_A	O	16	Blank	.	.
IAD31853_Pool2_A	O	17	AMPL763934573	GCACAGCGGCTGACATAGG	CTGTCTCTTCTTCCCTTCCCAA	GENE	COL4A4	hg19	chr2	227872843	227872862	227873021	227873043
IAD31853_Pool2_A	O	18	Blank	.	.
IAD31853_Pool2_A	O	19	AMPL900916986	GGTATTGGTACACAGTATCCCATGAAC	TGAAACAATGGAAGATGTAGGAAGAAA	GENE	COL4A5	hg19	chrX	107823857	107823884	107824035	107824062
IAD31853_Pool2_A	O	20	Blank	.	.
IAD31853_Pool2_A	O	21	AMPL900917145	GCATTTTTCAGGGTGATGATGGAATT	ATCTTCTTGGCTTTTAATATGGGTCTTT	GENE	COL4A5	hg19	chrX	107807101	107807127	107807237	107807265
IAD31853_Pool2_A	O	22	Blank	.	.
IAD31853_Pool2_A	O	23	AMPL900940825	GGTCAACCAGGCTTTGGAAAC	TCTGGGTTCTTACATGCATTTTATGAT	GENE	COL4A5	hg19	chrX	107910362	107910383	107910501	107910528
IAD31853_Pool2_A	O	24	Blank	.	.
IAD31853_Pool2_A	P	1	Blank	.	.
IAD31853_Pool2_A	P	2	Blank	.	.
IAD31853_Pool2_A	P	3	Blank	.	.
IAD31853_Pool2_A	P	4	Blank	.	.
IAD31853_Pool2_A	P	5	Blank	.	.
IAD31853_Pool2_A	P	6	Blank	.	.
IAD31853_Pool2_A	P	7	Blank	.	.
IAD31853_Pool2_A	P	8	Blank	.	.
IAD31853_Pool2_A	P	9	Blank	.	.
IAD31853_Pool2_A	P	10	Blank	.	.
IAD31853_Pool2_A	P	11	Blank	.	.
IAD31853_Pool2_A	P	12	Blank	.	.
IAD31853_Pool2_A	P	13	Blank	.	.
IAD31853_Pool2_A	P	14	Blank	.	.
IAD31853_Pool2_A	P	15	Blank	.	.
IAD31853_Pool2_A	P	16	Blank	.	.
IAD31853_Pool2_A	P	17	Blank	.	.
IAD31853_Pool2_A	P	18	Blank	.	.
IAD31853_Pool2_A	P	19	Blank	.	.
IAD31853_Pool2_A	P	20	Blank	.	.
IAD31853_Pool2_A	P	21	Blank	.	.
IAD31853_Pool2_A	P	22	Blank	.	.
IAD31853_Pool2_A	P	23	Blank	.	.
IAD31853_Pool2_A	P	24	Blank	.	.
