# Supplementary material for: Efficient Targeted Next Generation Sequencing-Based Workflow for Differential Diagnosis of Alport-Related Disorders
Source: PLoS One. 2016 Mar 2;11(3):e0149241. doi: 10.1371/journal.pone.0149241 (PMC4775026; doi:10.1371/journal.pone.0149241)
Supplement: S1 File — (ZIP) [file pone.0149241.s001.zip › IAD31853_Designed.bed]

track name="IAD31853_Design" description="CoveredBases_AmpliSeqID_IAD31853" type=bedDetail color=77,175,74 priority=2 AmpliSeq_Version=1.2.7
chr2	227871980	227872152	AMPL763694553	.	COL4A4
chr2	227872152	227872311	AMPL763706649	.	COL4A4
chr2	227872695	227872864	AMPL763930891	.	COL4A4
chr2	227872861	227873021	AMPL763934573	.	COL4A4
chr2	227874900	227875068	AMPL763832503	.	COL4A4
chr2	227875068	227875234	AMPL763845036	.	COL4A4
chr2	227876872	227877039	AMPL762210632	.	COL4A4
chr2	227886760	227886891	AMPL763356990	.	COL4A4
chr2	227887143	227887314	AMPL762261332	.	COL4A4
chr2	227892486	227892621	AMPL762594211	.	COL4A4
chr2	227892618	227892743	AMPL762601645	.	COL4A4
chr2	227895004	227895176	AMPL762464439	.	COL4A4
chr2	227895176	227895345	AMPL762490266	.	COL4A4
chr2	227896625	227896801	AMPL762780669	.	COL4A4
chr2	227896857	227897028	AMPL762235839	.	COL4A4
chr2	227898067	227898251	AMPL762379698	.	COL4A4
chr2	227906822	227906987	AMPL763457996	.	COL4A4
chr2	227907766	227907926	AMPL762100494	.	COL4A4
chr2	227912139	227912312	AMPL763616822	.	COL4A4
chr2	227914720	227914892	AMPL763401969	.	COL4A4
chr2	227915523	227915700	AMPL1955826182	.	COL4A4
chr2	227915700	227915875	AMPL763337398	.	COL4A4
chr2	227916971	227917143	AMPL763612481	.	COL4A4
chr2	227919210	227919345	AMPL763878817	.	COL4A4
chr2	227919343	227919505	AMPL763883276	.	COL4A4
chr2	227920655	227920833	AMPL763066566	.	COL4A4
chr2	227922152	227922286	AMPL763784664	.	COL4A4
chr2	227922286	227922378	AMPL763798484	.	COL4A4
chr2	227923990	227924153	AMPL762639010	.	COL4A4
chr2	227924151	227924316	AMPL762668365	.	COL4A4
chr2	227924313	227924464	AMPL762682798	.	COL4A4
chr2	227924760	227924903	AMPL762335375	.	COL4A4
chr2	227924902	227925072	AMPL762338916	.	COL4A4
chr2	227927191	227927365	AMPL762183480	.	COL4A4
chr2	227942628	227942802	AMPL762916745	.	COL4A4
chr2	227945037	227945190	AMPL762018671	.	COL4A4
chr2	227945190	227945282	AMPL762033068	.	COL4A4
chr2	227946784	227946939	AMPL763497559	.	COL4A4
chr2	227953362	227953536	AMPL763380772	.	COL4A4
chr2	227954519	227954685	AMPL762321019	.	COL4A4
chr2	227958791	227958923	AMPL762293106	.	COL4A4
chr2	227958923	227959068	AMPL762300587	.	COL4A4
chr2	227963368	227963469	AMPL762627908	.	COL4A4
chr2	227963468	227963644	AMPL762630662	.	COL4A4
chr2	227964270	227964451	AMPL762578329	.	COL4A4
chr2	227966146	227966310	AMPL763464081	.	COL4A4
chr2	227966515	227966678	AMPL762301838	.	COL4A4
chr2	227967441	227967610	AMPL763280879	.	COL4A4
chr2	227967701	227967874	AMPL1965145213	.	COL4A4
chr2	227967873	227968038	AMPL1965147489	.	COL4A4
chr2	227968638	227968812	AMPL763512089	.	COL4A4
chr2	227973238	227973395	AMPL763372676	.	COL4A4
chr2	227973482	227973633	AMPL763030714	.	COL4A4
chr2	227973882	227974058	AMPL763170636	.	COL4A4
chr2	227976339	227976509	AMPL763143872	.	COL4A4
chr2	227979198	227979367	AMPL762462450	.	COL4A4
chr2	227979367	227979527	AMPL762466549	.	COL4A4
chr2	227983355	227983450	AMPL763755716	.	COL4A4
chr2	227983447	227983558	AMPL763755815	.	COL4A4
chr2	227984576	227984737	AMPL762154535	.	COL4A4
chr2	227985703	227985875	AMPL762279252	.	COL4A4
chr2	228004849	228004980	AMPL762412908	.	COL4A4
chr2	228009211	228009370	AMPL763880323	.	COL4A4
chr2	228012077	228012250	AMPL762999570	.	COL4A4
chr2	228029406	228029561	AMPL762472019	.	COL4A3
chr2	228102630	228102793	AMPL762751342	.	COL4A3
chr2	228104813	228104987	AMPL763489191	.	COL4A3
chr2	228108954	228109095	AMPL763570894	.	COL4A3
chr2	228109651	228109770	AMPL763624895	.	COL4A3
chr2	228110616	228110784	AMPL763539878	.	COL4A3
chr2	228111327	228111501	AMPL762532134	.	COL4A3
chr2	228112199	228112315	AMPL762395823	.	COL4A3
chr2	228113062	228113176	AMPL763246899	.	COL4A3
chr2	228115760	228115934	AMPL763652163	.	COL4A3
chr2	228115956	228116135	AMPL762079545	.	COL4A3
chr2	228117947	228118116	AMPL763091033	.	COL4A3
chr2	228118257	228118394	AMPL763432233	.	COL4A3
chr2	228118699	228118876	AMPL762018447	.	COL4A3
chr2	228118885	228119064	AMPL1965603479	.	COL4A3
chr2	228119291	228119447	AMPL763709818	.	COL4A3
chr2	228120651	228120824	AMPL762948660	.	COL4A3
chr2	228120995	228121169	AMPL763495258	.	COL4A3
chr2	228122179	228122350	AMPL1958519328	.	COL4A3
chr2	228122350	228122427	AMPL1958533054	.	COL4A3
chr2	228124465	228124621	AMPL763638132	.	COL4A3
chr2	228125767	228125931	AMPL762209350	.	COL4A3
chr2	228128397	228128545	AMPL762868045	.	COL4A3
chr2	228128545	228128660	AMPL762874619	.	COL4A3
chr2	228131046	228131198	AMPL762552477	.	COL4A3
chr2	228131198	228131305	AMPL762555498	.	COL4A3
chr2	228131677	228131834	AMPL763058734	.	COL4A3
chr2	228134589	228134736	AMPL763539745	.	COL4A3
chr2	228135376	228135523	AMPL763435430	.	COL4A3
chr2	228135523	228135687	AMPL763439517	.	COL4A3
chr2	228137661	228137834	AMPL762884684	.	COL4A3
chr2	228141062	228141234	AMPL763750608	.	COL4A3
chr2	228142078	228142237	AMPL763154946	.	COL4A3
chr2	228142242	228142412	AMPL763160745	.	COL4A3
chr2	228144450	228144624	AMPL762342933	.	COL4A3
chr2	228145122	228145290	AMPL763569438	.	COL4A3
chr2	228145290	228145369	AMPL763574239	.	COL4A3
chr2	228145577	228145753	AMPL762027733	.	COL4A3
chr2	228147085	228147169	AMPL763459827	.	COL4A3
chr2	228147169	228147287	AMPL763465913	.	COL4A3
chr2	228148462	228148581	AMPL763216533	.	COL4A3
chr2	228148907	228149053	AMPL762806587	.	COL4A3
chr2	228153876	228154025	AMPL762388520	.	COL4A3
chr2	228154632	228154813	AMPL762676816	.	COL4A3
chr2	228155361	228155542	AMPL763310933	.	COL4A3
chr2	228155542	228155654	AMPL763326164	.	COL4A3
chr2	228157871	228157983	AMPL763625361	.	COL4A3
chr2	228157978	228158057	AMPL763630313	.	COL4A3
chr2	228159157	228159329	AMPL762127137	.	COL4A3
chr2	228159611	228159780	AMPL763418406	.	COL4A3
chr2	228159875	228160042	AMPL762503525	.	COL4A3
chr2	228162359	228162473	AMPL763803099	.	COL4A3
chr2	228162473	228162626	AMPL763806403	.	COL4A3
chr2	228163383	228163518	AMPL763784357	.	COL4A3
chr2	228167650	228167809	AMPL763745017	.	COL4A3
chr2	228167804	228167891	AMPL763752465	.	COL4A3
chr2	228168526	228168696	AMPL763311029	.	COL4A3
chr2	228168709	228168884	AMPL763336720	.	COL4A3
chr2	228169528	228169701	AMPL1910150968	.	COL4A3
chr2	228169702	228169808	AMPL762791368	.	COL4A3
chr2	228172303	228172455	AMPL763834581	.	COL4A3
chr2	228172455	228172635	AMPL763845980	.	COL4A3
chr2	228173566	228173746	AMPL763608571	.	COL4A3
chr2	228173746	228173862	AMPL763619427	.	COL4A3
chr2	228173890	228174053	AMPL763664173	.	COL4A3
chr2	228175412	228175587	AMPL763413726	.	COL4A3
chr2	228175587	228175678	AMPL763433392	.	COL4A3
chr2	228176522	228176595	AMPL763531271	.	COL4A3
chrX	107683284	107683462	AMPL553796588	.	COL4A5
chrX	107782825	107782978	AMPL553943087	.	COL4A5
chrX	107782978	107783109	AMPL553961448	.	COL4A5
chrX	107802247	107802424	AMPL553921945	.	COL4A5
chrX	107806963	107807133	AMPL1892162159	.	COL4A5
chrX	107807126	107807237	AMPL900917145	.	COL4A5
chrX	107811752	107811877	AMPL1895053506	.	COL4A5
chrX	107811874	107811967	AMPL553580923	.	COL4A5
chrX	107814550	107814722	AMPL553720136	.	COL4A5
chrX	107814945	107815114	AMPL553580372	.	COL4A5
chrX	107816758	107816927	AMPL553939547	.	COL4A5
chrX	107821110	107821286	AMPL553748609	.	COL4A5
chrX	107821215	107821375	AMPL553908646	.	COL4A5
chrX	107821494	107821627	AMPL553591691	.	COL4A5
chrX	107823703	107823868	AMPL553704297	.	COL4A5
chrX	107823883	107824035	AMPL900916986	.	COL4A5
chrX	107824140	107824318	AMPL553969159	.	COL4A5
chrX	107826131	107826221	AMPL553765331	.	COL4A5
chrX	107827719	107827808	AMPL553786485	.	COL4A5
chrX	107829816	107829986	AMPL553632290	.	COL4A5
chrX	107834251	107834323	AMPL900930732	.	COL4A5
chrX	107834357	107834521	AMPL553754304	.	COL4A5
chrX	107834729	107834862	AMPL553956836	.	COL4A5
chrX	107838628	107838804	AMPL553908773	.	COL4A5
chrX	107838801	107838881	AMPL900942011	.	COL4A5
chrX	107840168	107840244	AMPL553647997	.	COL4A5
chrX	107840244	107840415	AMPL553652567	.	COL4A5
chrX	107840529	107840691	AMPL553592269	.	COL4A5
chrX	107840691	107840861	AMPL553607930	.	COL4A5
chrX	107841880	107842059	AMPL553983409	.	COL4A5
chrX	107842059	107842149	AMPL554009341	.	COL4A5
chrX	107844624	107844729	AMPL553860783	.	COL4A5
chrX	107845080	107845238	AMPL553851990	.	COL4A5
chrX	107846169	107846316	AMPL553964724	.	COL4A5
chrX	107849958	107850131	AMPL553782479	.	COL4A5
chrX	107858096	107858262	AMPL553956602	.	COL4A5
chrX	107863402	107863559	AMPL553759217	.	COL4A5
chrX	107863546	107863705	AMPL553762728	.	COL4A5
chrX	107864965	107865140	AMPL553613988	.	COL4A5
chrX	107865801	107865958	AMPL553840786	.	COL4A5
chrX	107865958	107866139	AMPL553856069	.	COL4A5
chrX	107867420	107867590	AMPL553680482	.	COL4A5
chrX	107868885	107869052	AMPL553820212	.	COL4A5
chrX	107869351	107869500	AMPL553606749	.	COL4A5
chrX	107869489	107869588	AMPL1947400035	.	COL4A5
chrX	107898572	107898711	AMPL553886653	.	COL4A5
chrX	107908705	107908875	AMPL553809615	.	COL4A5
chrX	107909706	107909878	AMPL553900577	.	COL4A5
chrX	107910224	107910395	AMPL553664187	.	COL4A5
chrX	107910382	107910501	AMPL900940825	.	COL4A5
chrX	107911489	107911613	AMPL553657407	.	COL4A5
chrX	107911612	107911736	AMPL553666050	.	COL4A5
chrX	107920716	107920880	AMPL553729793	.	COL4A5
chrX	107923861	107924028	AMPL553660903	.	COL4A5
chrX	107924079	107924244	AMPL553875420	.	COL4A5
chrX	107924934	107925111	AMPL553595664	.	COL4A5
chrX	107929217	107929390	AMPL553718863	.	COL4A5
chrX	107930679	107930794	AMPL553918035	.	COL4A5
chrX	107930794	107930966	AMPL553934391	.	COL4A5
chrX	107935887	107936009	AMPL553580413	.	COL4A5
chrX	107936009	107936159	AMPL553601390	.	COL4A5
chrX	107938005	107938180	AMPL553695500	.	COL4A5
chrX	107938406	107938562	AMPL553853675	.	COL4A5
chrX	107938562	107938685	AMPL553895838	.	COL4A5
chrX	107939510	107939658	AMPL553860868	.	COL4A5
