# Supplementary material for: Efficient Targeted Next Generation Sequencing-Based Workflow for Differential Diagnosis of Alport-Related Disorders
Source: PLoS One. 2016 Mar 2;11(3):e0149241. doi: 10.1371/journal.pone.0149241 (PMC4775026; doi:10.1371/journal.pone.0149241)
Supplement: S1 File — (ZIP) [file pone.0149241.s001.zip › IAD31853_Submitted.bed]

track name="IAD31853_Input" description="InputTargets_AmpliSeqID_IAD31853" type=bedDetail color=25,125,255 priority=1 AmpliSeq_Version=1.2.7
chr2	227872040	227872304	TID129989	.	COL4A4
chr2	227872733	227873020	TID95086	.	COL4A4
chr2	227875028	227875217	TID95087	.	COL4A4
chr2	227876896	227877013	TID95088	.	COL4A4
chr2	227886763	227886889	TID95089	.	COL4A4
chr2	227887220	227887227	TID95090	.	COL4A4
chr2	227892615	227892725	TID95091	.	COL4A4
chr2	227895158	227895314	TID95092	.	COL4A4
chr2	227896660	227896771	TID95093	.	COL4A4
chr2	227896863	227896992	TID95094	.	COL4A4
chr2	227898125	227898197	TID95095	.	COL4A4
chr2	227906863	227906971	TID95096	.	COL4A4
chr2	227907792	227907900	TID95097	.	COL4A4
chr2	227912190	227912265	TID95098	.	COL4A4
chr2	227914783	227914847	TID95099	.	COL4A4
chr2	227915692	227915874	TID95100	.	COL4A4
chr2	227917020	227917128	TID95101	.	COL4A4
chr2	227919309	227919453	TID95102	.	COL4A4
chr2	227920660	227920831	TID95103	.	COL4A4
chr2	227922154	227922316	TID95104	.	COL4A4
chr2	227924120	227924339	TID95105	.	COL4A4
chr2	227924851	227924959	TID95106	.	COL4A4
chr2	227927245	227927314	TID95107	.	COL4A4
chr2	227942609	227942793	TID95108	.	COL4A4
chr2	227945158	227945265	TID95109	.	COL4A4
chr2	227946830	227946903	TID95110	.	COL4A4
chr2	227953368	227953532	TID95111	.	COL4A4
chr2	227954583	227954673	TID95112	.	COL4A4
chr2	227958840	227959005	TID95113	.	COL4A4
chr2	227963409	227963514	TID95114	.	COL4A4
chr2	227964335	227964405	TID95115	.	COL4A4
chr2	227966219	227966273	TID95116	.	COL4A4
chr2	227966580	227966625	TID95117	.	COL4A4
chr2	227967504	227967564	TID95118	.	COL4A4
chr2	227967859	227967913	TID95119	.	COL4A4
chr2	227968687	227968768	TID95120	.	COL4A4
chr2	227973296	227973338	TID95121	.	COL4A4
chr2	227973548	227973584	TID95122	.	COL4A4
chr2	227973939	227974002	TID95123	.	COL4A4
chr2	227976393	227976429	TID95124	.	COL4A4
chr2	227979343	227979412	TID95125	.	COL4A4
chr2	227983360	227983477	TID95126	.	COL4A4
chr2	227984610	227984655	TID95127	.	COL4A4
chr2	227985729	227985864	TID95128	.	COL4A4
chr2	228004876	228004954	TID95129	.	COL4A4
chr2	228009231	228009274	TID95130	.	COL4A4
chr2	228012128	228012199	TID129990	.	COL4A4
chr2	228029442	228029529	TID129987	.	COL4A3
chr2	228102683	228102740	TID94796	.	COL4A3
chr2	228104858	228104948	TID94797	.	COL4A3
chr2	228109035	228109080	TID94798	.	COL4A3
chr2	228109666	228109711	TID94799	.	COL4A3
chr2	228110669	228110732	TID94800	.	COL4A3
chr2	228111400	228111454	TID94801	.	COL4A3
chr2	228112273	228112300	TID94802	.	COL4A3
chr2	228113158	228113236	TID94803	.	COL4A3
chr2	228115855	228115918	TID94804	.	COL4A3
chr2	228116051	228116087	TID94805	.	COL4A3
chr2	228118011	228118053	TID94806	.	COL4A3
chr2	228118276	228118354	TID94807	.	COL4A3
chr2	228118827	228118890	TID94808	.	COL4A3
chr2	228119371	228119431	TID94809	.	COL4A3
chr2	228120741	228120786	TID94810	.	COL4A3
chr2	228121058	228121112	TID94811	.	COL4A3
chr2	228122318	228122360	TID94812	.	COL4A3
chr2	228124508	228124593	TID94813	.	COL4A3
chr2	228125797	228125833	TID94814	.	COL4A3
chr2	228128495	228128660	TID94815	.	COL4A3
chr2	228131132	228131225	TID94816	.	COL4A3
chr2	228131708	228131804	TID94817	.	COL4A3
chr2	228134625	228134696	TID94818	.	COL4A3
chr2	228135485	228135668	TID94819	.	COL4A3
chr2	228137664	228137833	TID94820	.	COL4A3
chr2	228141100	228141193	TID94821	.	COL4A3
chr2	228142164	228142269	TID94822	.	COL4A3
chr2	228144508	228144606	TID94823	.	COL4A3
chr2	228145155	228145306	TID94824	.	COL4A3
chr2	228145608	228145722	TID94825	.	COL4A3
chr2	228147080	228147248	TID94826	.	COL4A3
chr2	228148482	228148572	TID94827	.	COL4A3
chr2	228148926	228149061	TID94828	.	COL4A3
chr2	228153865	228153964	TID94829	.	COL4A3
chr2	228154714	228154804	TID94830	.	COL4A3
chr2	228155462	228155602	TID94831	.	COL4A3
chr2	228157906	228158033	TID94832	.	COL4A3
chr2	228159205	228159286	TID94833	.	COL4A3
chr2	228159679	228159778	TID94834	.	COL4A3
chr2	228159984	228160032	TID94835	.	COL4A3
chr2	228162389	228162575	TID94836	.	COL4A3
chr2	228163397	228163528	TID94837	.	COL4A3
chr2	228167753	228167826	TID94838	.	COL4A3
chr2	228168574	228168646	TID94839	.	COL4A3
chr2	228168734	228168860	TID94840	.	COL4A3
chr2	228169700	228169799	TID94841	.	COL4A3
chr2	228172425	228172635	TID94842	.	COL4A3
chr2	228173614	228173792	TID94843	.	COL4A3
chr2	228173919	228174034	TID94844	.	COL4A3
chr2	228175491	228175664	TID94845	.	COL4A3
chr2	228176501	228176586	TID129988	.	COL4A3
chrX	107683355	107683436	TID44640	.	COL4A5
chrX	107782975	107783035	TID44641	.	COL4A5
chrX	107802293	107802383	TID44642	.	COL4A5
chrX	107807111	107807156	TID44643	.	COL4A5
chrX	107811858	107811903	TID44644	.	COL4A5
chrX	107811988	107812051	TID44645	.	COL4A5
chrX	107814642	107814696	TID44646	.	COL4A5
chrX	107815040	107815067	TID44647	.	COL4A5
chrX	107816803	107816884	TID44648	.	COL4A5
chrX	107819139	107819202	TID44649	.	COL4A5
chrX	107821181	107821217	TID44650	.	COL4A5
chrX	107821307	107821349	TID44651	.	COL4A5
chrX	107821520	107821613	TID44652	.	COL4A5
chrX	107823762	107823816	TID44653	.	COL4A5
chrX	107823911	107823968	TID44654	.	COL4A5
chrX	107824212	107824257	TID44655	.	COL4A5
chrX	107826113	107826167	TID44656	.	COL4A5
chrX	107827713	107827755	TID44657	.	COL4A5
chrX	107829844	107829977	TID44658	.	COL4A5
chrX	107834287	107834461	TID44659	.	COL4A5
chrX	107834790	107834874	TID44660	.	COL4A5
chrX	107838738	107838831	TID44661	.	COL4A5
chrX	107840227	107840298	TID44662	.	COL4A5
chrX	107840606	107840798	TID44663	.	COL4A5
chrX	107841931	107842100	TID44664	.	COL4A5
chrX	107844622	107844715	TID44665	.	COL4A5
chrX	107845114	107845219	TID44666	.	COL4A5
chrX	107846193	107846291	TID44667	.	COL4A5
chrX	107849971	107850122	TID44668	.	COL4A5
chrX	107858140	107858254	TID44669	.	COL4A5
chrX	107863488	107863656	TID44670	.	COL4A5
chrX	107865032	107865122	TID44671	.	COL4A5
chrX	107865905	107866055	TID44672	.	COL4A5
chrX	107867465	107867564	TID44673	.	COL4A5
chrX	107868934	107869024	TID44674	.	COL4A5
chrX	107869439	107869579	TID44675	.	COL4A5
chrX	107898560	107898687	TID44676	.	COL4A5
chrX	107908736	107908817	TID44677	.	COL4A5
chrX	107909725	107909824	TID44678	.	COL4A5
chrX	107910362	107910413	TID44679	.	COL4A5
chrX	107911548	107911734	TID44680	.	COL4A5
chrX	107911548	107911736	TID44691	.	COL4A5
chrX	107920726	107920863	TID44692	.	COL4A5
chrX	107920729	107920863	TID44681	.	COL4A5
chrX	107923908	107923981	TID44682	.	COL4A5
chrX	107924114	107924186	TID44683	.	COL4A5
chrX	107924989	107925118	TID44684	.	COL4A5
chrX	107929260	107929359	TID44685	.	COL4A5
chrX	107930711	107930924	TID44686	.	COL4A5
chrX	107935977	107936155	TID44687	.	COL4A5
chrX	107938036	107938151	TID44688	.	COL4A5
chrX	107938496	107938669	TID44689	.	COL4A5
chrX	107939526	107939608	TID44690	.	COL4A5
