# Supplementary material for: Efficient Targeted Next Generation Sequencing-Based Workflow for Differential Diagnosis of Alport-Related Disorders
Source: PLoS One. 2016 Mar 2;11(3):e0149241. doi: 10.1371/journal.pone.0149241 (PMC4775026; doi:10.1371/journal.pone.0149241)
Supplement: S1 File — (ZIP) [file pone.0149241.s001.zip › IAD31853_Missed.bed]

track name="IAD31853_Missed" description="MissedBases_AmpliSeqID_IAD31853" type=bedDetail color=228,26,28 priority=3 AmpliSeq_Version=1.2.7
chr2	228176501	228176522	TID129988	.	COL4A3
chr2	228113176	228113236	TID94803	.	COL4A3
chr2	228118876	228118885	TID94808	.	COL4A3
chr2	228142237	228142242	TID94822	.	COL4A3
chr2	228147080	228147085	TID94826	.	COL4A3
chr2	228149053	228149061	TID94828	.	COL4A3
chr2	228153865	228153876	TID94829	.	COL4A3
chr2	228163518	228163528	TID94837	.	COL4A3
chr2	228169701	228169702	TID94841	.	COL4A3
chr2	227942609	227942628	TID95108	.	COL4A4
chrX	107811988	107812051	TID44645	.	COL4A5
chrX	107819139	107819202	TID44649	.	COL4A5
chrX	107826113	107826131	TID44656	.	COL4A5
chrX	107827713	107827719	TID44657	.	COL4A5
chrX	107834323	107834357	TID44659	.	COL4A5
chrX	107834862	107834874	TID44660	.	COL4A5
chrX	107844622	107844624	TID44665	.	COL4A5
chrX	107898560	107898572	TID44676	.	COL4A5
chrX	107925111	107925118	TID44684	.	COL4A5
