# Supplementary material for: Efficient Targeted Next Generation Sequencing-Based Workflow for Differential Diagnosis of Alport-Related Disorders
Source: PLoS One. 2016 Mar 2;11(3):e0149241. doi: 10.1371/journal.pone.0149241 (PMC4775026; doi:10.1371/journal.pone.0149241)
Supplement: S1 File — (ZIP) [file pone.0149241.s001.zip › IAD31853_coverage_summary.csv]

# AmpliSeq_Version=1.2.7
# Total_Targets=3
# Total_Amplicons=197
Request_ID	Type	Name	Chromosome	Chr_Start	Chr_End	Num_Amplicons	Total_Bases	Covered_Bases	Missed_Bases	Overall_Coverage	Num_Exons	1.0	>0.95	>0.9	>0.8	>0.7	>0.5	>0.2	<0.2	0
IAD31853	GENE	COL4A3	chr2	.	.	68	5013	4883	130	0.974	52	43	3	2	2	1	0	1	0	0
IAD31853	GENE	COL4A4	chr2	.	.	64	5073	5054	19	0.996	47	46	0	1	0	0	0	0	0	0
IAD31853	GENE	COL4A5	chrX	.	.	65	5383	5166	217	0.960	53	44	2	1	3	0	1	0	0	2
