# Supplementary material for: Efficient Targeted Next Generation Sequencing-Based Workflow for Differential Diagnosis of Alport-Related Disorders
Source: PLoS One. 2016 Mar 2;11(3):e0149241. doi: 10.1371/journal.pone.0149241 (PMC4775026; doi:10.1371/journal.pone.0149241)
Supplement: S1 File — (ZIP) [file pone.0149241.s001.zip › IAD31853_coverage_details.csv]

# AmpliSeq_Version=1.2.7
# Total_Exons=152
# Total_Amplicons=197
Request_ID	Target_ID	Gene_Symbol	Chromosome	Chr_Start	Chr_End	Num_Amplicons	Total_Bases	Covered_Bases	Missed_Bases	Coverage
IAD31853	44640	COL4A5	chrX	107683355	107683436	1	81	81	0	1.000
IAD31853	44641	COL4A5	chrX	107782975	107783035	2	60	60	0	1.000
IAD31853	44642	COL4A5	chrX	107802293	107802383	1	90	90	0	1.000
IAD31853	44643	COL4A5	chrX	107807111	107807156	2	45	45	0	1.000
IAD31853	44644	COL4A5	chrX	107811858	107811903	2	45	45	0	1.000
IAD31853	44645	COL4A5	chrX	107811988	107812051	0	63	0	63	0.000
IAD31853	44646	COL4A5	chrX	107814642	107814696	1	54	54	0	1.000
IAD31853	44647	COL4A5	chrX	107815040	107815067	1	27	27	0	1.000
IAD31853	44648	COL4A5	chrX	107816803	107816884	1	81	81	0	1.000
IAD31853	44649	COL4A5	chrX	107819139	107819202	0	63	0	63	0.000
IAD31853	44650	COL4A5	chrX	107821181	107821217	2	36	36	0	1.000
IAD31853	44651	COL4A5	chrX	107821307	107821349	1	42	42	0	1.000
IAD31853	44652	COL4A5	chrX	107821520	107821613	1	93	93	0	1.000
IAD31853	44653	COL4A5	chrX	107823762	107823816	1	54	54	0	1.000
IAD31853	44654	COL4A5	chrX	107823911	107823968	1	57	57	0	1.000
IAD31853	44655	COL4A5	chrX	107824212	107824257	1	45	45	0	1.000
IAD31853	44656	COL4A5	chrX	107826113	107826167	1	54	36	18	0.667
IAD31853	44657	COL4A5	chrX	107827713	107827755	1	42	36	6	0.857
IAD31853	44658	COL4A5	chrX	107829844	107829977	1	133	133	0	1.000
IAD31853	44659	COL4A5	chrX	107834287	107834461	2	174	140	34	0.805
IAD31853	44660	COL4A5	chrX	107834790	107834874	1	84	72	12	0.857
IAD31853	44661	COL4A5	chrX	107838738	107838831	2	93	93	0	1.000
IAD31853	44662	COL4A5	chrX	107840227	107840298	2	71	71	0	1.000
IAD31853	44663	COL4A5	chrX	107840606	107840798	2	192	192	0	1.000
IAD31853	44664	COL4A5	chrX	107841931	107842100	2	169	169	0	1.000
IAD31853	44665	COL4A5	chrX	107844622	107844715	1	93	91	2	0.978
IAD31853	44666	COL4A5	chrX	107845114	107845219	1	105	105	0	1.000
IAD31853	44667	COL4A5	chrX	107846193	107846291	1	98	98	0	1.000
IAD31853	44668	COL4A5	chrX	107849971	107850122	1	151	151	0	1.000
IAD31853	44669	COL4A5	chrX	107858140	107858254	1	114	114	0	1.000
IAD31853	44670	COL4A5	chrX	107863488	107863656	2	168	168	0	1.000
IAD31853	44671	COL4A5	chrX	107865032	107865122	1	90	90	0	1.000
IAD31853	44672	COL4A5	chrX	107865905	107866055	2	150	150	0	1.000
IAD31853	44673	COL4A5	chrX	107867465	107867564	1	99	99	0	1.000
IAD31853	44674	COL4A5	chrX	107868934	107869024	1	90	90	0	1.000
IAD31853	44675	COL4A5	chrX	107869439	107869579	2	140	140	0	1.000
IAD31853	44676	COL4A5	chrX	107898560	107898687	1	127	115	12	0.906
IAD31853	44677	COL4A5	chrX	107908736	107908817	1	81	81	0	1.000
IAD31853	44678	COL4A5	chrX	107909725	107909824	1	99	99	0	1.000
IAD31853	44679	COL4A5	chrX	107910362	107910413	2	51	51	0	1.000
IAD31853	44680	COL4A5	chrX	107911548	107911734	2	186	186	0	1.000
IAD31853	44691	COL4A5	chrX	107911548	107911736	2	188	188	0	1.000
IAD31853	44692	COL4A5	chrX	107920726	107920863	1	137	137	0	1.000
IAD31853	44681	COL4A5	chrX	107920729	107920863	1	134	134	0	1.000
IAD31853	44682	COL4A5	chrX	107923908	107923981	1	73	73	0	1.000
IAD31853	44683	COL4A5	chrX	107924114	107924186	1	72	72	0	1.000
IAD31853	44684	COL4A5	chrX	107924989	107925118	1	129	122	7	0.946
IAD31853	44685	COL4A5	chrX	107929260	107929359	1	99	99	0	1.000
IAD31853	44686	COL4A5	chrX	107930711	107930924	2	213	213	0	1.000
IAD31853	44687	COL4A5	chrX	107935977	107936155	2	178	178	0	1.000
IAD31853	44688	COL4A5	chrX	107938036	107938151	1	115	115	0	1.000
IAD31853	44689	COL4A5	chrX	107938496	107938669	2	173	173	0	1.000
IAD31853	44690	COL4A5	chrX	107939526	107939608	1	82	82	0	1.000
IAD31853	129989	COL4A4	chr2	227872040	227872304	2	264	264	0	1.000
IAD31853	95086	COL4A4	chr2	227872733	227873020	2	287	287	0	1.000
IAD31853	95087	COL4A4	chr2	227875028	227875217	2	189	189	0	1.000
IAD31853	95088	COL4A4	chr2	227876896	227877013	1	117	117	0	1.000
IAD31853	95089	COL4A4	chr2	227886763	227886889	1	126	126	0	1.000
IAD31853	95090	COL4A4	chr2	227887220	227887227	1	7	7	0	1.000
IAD31853	95091	COL4A4	chr2	227892615	227892725	2	110	110	0	1.000
IAD31853	95092	COL4A4	chr2	227895158	227895314	2	156	156	0	1.000
IAD31853	95093	COL4A4	chr2	227896660	227896771	1	111	111	0	1.000
IAD31853	95094	COL4A4	chr2	227896863	227896992	1	129	129	0	1.000
IAD31853	95095	COL4A4	chr2	227898125	227898197	1	72	72	0	1.000
IAD31853	95096	COL4A4	chr2	227906863	227906971	1	108	108	0	1.000
IAD31853	95097	COL4A4	chr2	227907792	227907900	1	108	108	0	1.000
IAD31853	95098	COL4A4	chr2	227912190	227912265	1	75	75	0	1.000
IAD31853	95099	COL4A4	chr2	227914783	227914847	1	64	64	0	1.000
IAD31853	95100	COL4A4	chr2	227915692	227915874	2	182	182	0	1.000
IAD31853	95101	COL4A4	chr2	227917020	227917128	1	108	108	0	1.000
IAD31853	95102	COL4A4	chr2	227919309	227919453	2	144	144	0	1.000
IAD31853	95103	COL4A4	chr2	227920660	227920831	1	171	171	0	1.000
IAD31853	95104	COL4A4	chr2	227922154	227922316	2	162	162	0	1.000
IAD31853	95105	COL4A4	chr2	227924120	227924339	3	219	219	0	1.000
IAD31853	95106	COL4A4	chr2	227924851	227924959	2	108	108	0	1.000
IAD31853	95107	COL4A4	chr2	227927245	227927314	1	69	69	0	1.000
IAD31853	95108	COL4A4	chr2	227942609	227942793	1	184	165	19	0.897
IAD31853	95109	COL4A4	chr2	227945158	227945265	2	107	107	0	1.000
IAD31853	95110	COL4A4	chr2	227946830	227946903	1	73	73	0	1.000
IAD31853	95111	COL4A4	chr2	227953368	227953532	1	164	164	0	1.000
IAD31853	95112	COL4A4	chr2	227954583	227954673	1	90	90	0	1.000
IAD31853	95113	COL4A4	chr2	227958840	227959005	2	165	165	0	1.000
IAD31853	95114	COL4A4	chr2	227963409	227963514	2	105	105	0	1.000
IAD31853	95115	COL4A4	chr2	227964335	227964405	1	70	70	0	1.000
IAD31853	95116	COL4A4	chr2	227966219	227966273	1	54	54	0	1.000
IAD31853	95117	COL4A4	chr2	227966580	227966625	1	45	45	0	1.000
IAD31853	95118	COL4A4	chr2	227967504	227967564	1	60	60	0	1.000
IAD31853	95119	COL4A4	chr2	227967859	227967913	2	54	54	0	1.000
IAD31853	95120	COL4A4	chr2	227968687	227968768	1	81	81	0	1.000
IAD31853	95121	COL4A4	chr2	227973296	227973338	1	42	42	0	1.000
IAD31853	95122	COL4A4	chr2	227973548	227973584	1	36	36	0	1.000
IAD31853	95123	COL4A4	chr2	227973939	227974002	1	63	63	0	1.000
IAD31853	95124	COL4A4	chr2	227976393	227976429	1	36	36	0	1.000
IAD31853	95125	COL4A4	chr2	227979343	227979412	2	69	69	0	1.000
IAD31853	95126	COL4A4	chr2	227983360	227983477	2	117	117	0	1.000
IAD31853	95127	COL4A4	chr2	227984610	227984655	1	45	45	0	1.000
IAD31853	95128	COL4A4	chr2	227985729	227985864	1	135	135	0	1.000
IAD31853	95129	COL4A4	chr2	228004876	228004954	1	78	78	0	1.000
IAD31853	95130	COL4A4	chr2	228009231	228009274	1	43	43	0	1.000
IAD31853	129990	COL4A4	chr2	228012128	228012199	1	71	71	0	1.000
IAD31853	129987	COL4A3	chr2	228029442	228029529	1	87	87	0	1.000
IAD31853	94796	COL4A3	chr2	228102683	228102740	1	57	57	0	1.000
IAD31853	94797	COL4A3	chr2	228104858	228104948	1	90	90	0	1.000
IAD31853	94798	COL4A3	chr2	228109035	228109080	1	45	45	0	1.000
IAD31853	94799	COL4A3	chr2	228109666	228109711	1	45	45	0	1.000
IAD31853	94800	COL4A3	chr2	228110669	228110732	1	63	63	0	1.000
IAD31853	94801	COL4A3	chr2	228111400	228111454	1	54	54	0	1.000
IAD31853	94802	COL4A3	chr2	228112273	228112300	1	27	27	0	1.000
IAD31853	94803	COL4A3	chr2	228113158	228113236	1	78	18	60	0.231
IAD31853	94804	COL4A3	chr2	228115855	228115918	1	63	63	0	1.000
IAD31853	94805	COL4A3	chr2	228116051	228116087	1	36	36	0	1.000
IAD31853	94806	COL4A3	chr2	228118011	228118053	1	42	42	0	1.000
IAD31853	94807	COL4A3	chr2	228118276	228118354	1	78	78	0	1.000
IAD31853	94808	COL4A3	chr2	228118827	228118890	2	63	54	9	0.857
IAD31853	94809	COL4A3	chr2	228119371	228119431	1	60	60	0	1.000
IAD31853	94810	COL4A3	chr2	228120741	228120786	1	45	45	0	1.000
IAD31853	94811	COL4A3	chr2	228121058	228121112	1	54	54	0	1.000
IAD31853	94812	COL4A3	chr2	228122318	228122360	2	42	42	0	1.000
IAD31853	94813	COL4A3	chr2	228124508	228124593	1	85	85	0	1.000
IAD31853	94814	COL4A3	chr2	228125797	228125833	1	36	36	0	1.000
IAD31853	94815	COL4A3	chr2	228128495	228128660	2	165	165	0	1.000
IAD31853	94816	COL4A3	chr2	228131132	228131225	2	93	93	0	1.000
IAD31853	94817	COL4A3	chr2	228131708	228131804	1	96	96	0	1.000
IAD31853	94818	COL4A3	chr2	228134625	228134696	1	71	71	0	1.000
IAD31853	94819	COL4A3	chr2	228135485	228135668	2	183	183	0	1.000
IAD31853	94820	COL4A3	chr2	228137664	228137833	1	169	169	0	1.000
IAD31853	94821	COL4A3	chr2	228141100	228141193	1	93	93	0	1.000
IAD31853	94822	COL4A3	chr2	228142164	228142269	2	105	100	5	0.952
IAD31853	94823	COL4A3	chr2	228144508	228144606	1	98	98	0	1.000
IAD31853	94824	COL4A3	chr2	228145155	228145306	2	151	151	0	1.000
IAD31853	94825	COL4A3	chr2	228145608	228145722	1	114	114	0	1.000
IAD31853	94826	COL4A3	chr2	228147080	228147248	2	168	163	5	0.970
IAD31853	94827	COL4A3	chr2	228148482	228148572	1	90	90	0	1.000
IAD31853	94828	COL4A3	chr2	228148926	228149061	1	135	127	8	0.941
IAD31853	94829	COL4A3	chr2	228153865	228153964	1	99	88	11	0.889
IAD31853	94830	COL4A3	chr2	228154714	228154804	1	90	90	0	1.000
IAD31853	94831	COL4A3	chr2	228155462	228155602	2	140	140	0	1.000
IAD31853	94832	COL4A3	chr2	228157906	228158033	2	127	127	0	1.000
IAD31853	94833	COL4A3	chr2	228159205	228159286	1	81	81	0	1.000
IAD31853	94834	COL4A3	chr2	228159679	228159778	1	99	99	0	1.000
IAD31853	94835	COL4A3	chr2	228159984	228160032	1	48	48	0	1.000
IAD31853	94836	COL4A3	chr2	228162389	228162575	2	186	186	0	1.000
IAD31853	94837	COL4A3	chr2	228163397	228163528	1	131	121	10	0.924
IAD31853	94838	COL4A3	chr2	228167753	228167826	2	73	73	0	1.000
IAD31853	94839	COL4A3	chr2	228168574	228168646	1	72	72	0	1.000
IAD31853	94840	COL4A3	chr2	228168734	228168860	1	126	126	0	1.000
IAD31853	94841	COL4A3	chr2	228169700	228169799	2	99	98	1	0.990
IAD31853	94842	COL4A3	chr2	228172425	228172635	2	210	210	0	1.000
IAD31853	94843	COL4A3	chr2	228173614	228173792	2	178	178	0	1.000
IAD31853	94844	COL4A3	chr2	228173919	228174034	1	115	115	0	1.000
IAD31853	94845	COL4A3	chr2	228175491	228175664	2	173	173	0	1.000
IAD31853	129988	COL4A3	chr2	228176501	228176586	1	85	64	21	0.753
