# Supplementary material for: Efficient Targeted Next Generation Sequencing-Based Workflow for Differential Diagnosis of Alport-Related Disorders
Source: PLoS One. 2016 Mar 2;11(3):e0149241. doi: 10.1371/journal.pone.0149241 (PMC4775026; doi:10.1371/journal.pone.0149241)
Supplement: S1 File — (ZIP) [file pone.0149241.s001.zip › plan.json]

{"created_date":"2012-10-29T08:45:42.875+0000","order_number":null,"min_number_amplicons_per_pool":98,"design_id":"31853","solution_name":"200_min_cost_std","status":"VISIBLE","results_uri":"/ws/design/31853/solutions/5252003/download/results","pipeline_version":"1.2","number_of_amplicon_pools":2,"type":null,"genome":"hg19","number_of_amplicons":197,"id":5252003,"plan":{"3.6":{"inputDna":null,"coverage_summary":"IAD31853_coverage_summary.csv","target_mutations":null,"runType":"AMPS_DNA","displayedPanelSize":null,"hotspot_bed":null,"primer_sequences":null,"variant_caller":null,"missed_bed":"IAD31853_Missed.bed","submitted_bed":"IAD31853_Submitted.bed","primer_bed":null,"well_plate_data":"IAD31853_384WellPlateDataSheet.csv","coverage_detail":"IAD31853_coverage_details.csv","designed_bed":"IAD31853_Designed.bed"}},"target_size":29401,"pipeline":"DNA","description":"Tested panel for TBMN/Alport. Includes COL4A3, A4, A5 genes.","request_id_and_solution_ordering_id":"IAD31853_007","amplicons_coverage_summary":97.63397763268472,"genome_reference":null,"design_name":"[O] TBMN + Alport"}
